# Supplementary material for: 3-Benzyl-6-benzyl­amino-1-methyl-5-nitro-1,2,3,4-tetra­hydro­pyrimidine
Source: Acta Crystallogr Sect E Struct Rep Online. 2010 Feb 3;66(Pt 3):o515. doi: 10.1107/S160053681000348X (PMC2983565; doi:10.1107/S160053681000348X)
Supplement: Supplementary file 1 [file e-66-0o515-sup1.cif]

##############################################################################
###                                                                        ###
###        Electronic paper (Acta Crystallographica Section E)             ###
###                                                                        ###
##############################################################################
#                                                                            #
# This CIF contains the data in a paper accepted for publication in Acta     #
# Crystallographica Section E. It conforms to the requirements of Notes      #
# for Authors for Section E, and has been peer reviewed under the auspices   #
# of the IUCr Commission on Journals.                                        #
#                                                                            #
# Full details of the Crystallographic Information File format               #
# are given in the paper "The Crystallographic Information File (CIF):       #
# a New Standard Archive File for Crystallography" by S. R. Hall, F. H.      #
# Allen and I. D. Brown [Acta Cryst. (1991), A47, 655-685].                  #
#                                                                            #
# The current version of the core CIF dictionary is obtainable from          #
# ftp://ftp.iucr.org/pub/cif_core.dic. The current version number is 2.4.    #
#                                                                            #
# Software is freely available for graphical display of the structure(s) in  #
# this CIF.  For information consult the CIF home page http://www.iucr.org/  #
# cif/home.html                                                              #
#                                                                            #
# This file may be used for bona fide research purposes within the           #
# scientific community so long as proper attribution is given to the journal # 
# article from which it was obtained.                                        #
#                                                                            #
##############################################################################
                                             
data_I
_audit_creation_method     SHELXL-97
_chemical_name_systematic
;
3-Benzyl-6-benzylamino-1-methyl-5-nitro-1,2,3,4-tetrahydropyrimidine
;
_chemical_name_common     ?
_chemical_formula_moiety     'C19 H22 N4 O2'
_chemical_formula_sum     'C19 H22 N4 O2'
_chemical_formula_iupac     'C19 H22 N4 O2'
_chemical_formula_weight     338.41
_chemical_melting_point     ?
_symmetry_cell_setting     'Trigonal'
_symmetry_space_group_name_H-M     'R -3'
_symmetry_space_group_name_Hall     '-R 3'
loop_
    _symmetry_equiv_pos_as_xyz
    'x, y, z'
    '-y, x-y, z'
    '-x+y, -x, z'
    'x+2/3, y+1/3, z+1/3'
    '-y+2/3, x-y+1/3, z+1/3'
    '-x+y+2/3, -x+1/3, z+1/3'
    'x+1/3, y+2/3, z+2/3'
    '-y+1/3, x-y+2/3, z+2/3'
    '-x+y+1/3, -x+2/3, z+2/3'
    '-x, -y, -z'
    'y, -x+y, -z'
    'x-y, x, -z'
    '-x+2/3, -y+1/3, -z+1/3'
    'y+2/3, -x+y+1/3, -z+1/3'
    'x-y+2/3, x+1/3, -z+1/3'
    '-x+1/3, -y+2/3, -z+2/3'
    'y+1/3, -x+y+2/3, -z+2/3'
    'x-y+1/3, x+2/3, -z+2/3'
_cell_length_a     29.2634(12)
_cell_length_b     29.2634
_cell_length_c     10.4916(8)
_cell_angle_alpha     90.00
_cell_angle_beta     90.00
_cell_angle_gamma     120.00
_cell_volume     7780.8(7)
_cell_formula_units_Z     18
_cell_measurement_reflns_used     28183
_cell_measurement_theta_min     1.39
_cell_measurement_theta_max     27.98
_cell_measurement_temperature     292(2)
_exptl_crystal_description     'rectangle'
_exptl_crystal_colour     'yellow'
_exptl_crystal_size_max     0.28
_exptl_crystal_size_mid     0.23
_exptl_crystal_size_min     0.19
_exptl_crystal_density_diffrn     1.300
_exptl_crystal_density_meas     ?
_exptl_crystal_density_method     'not measured'
_exptl_crystal_F_000     3240
_exptl_absorpt_coefficient_mu     0.087
_exptl_absorpt_correction_type     'multi-scan'
_exptl_absorpt_process_details
                               '(<i>CrysAlis Pro</i>; Oxford Diffraction, 2009)'
_exptl_absorpt_correction_T_min     0.979
_exptl_absorpt_correction_T_max     0.983
_exptl_special_details
;
;
_diffrn_ambient_temperature     292(2)
_diffrn_radiation_type     'MoK\a'
_diffrn_radiation_wavelength     0.71073
_diffrn_radiation_source     'Enhance (Mo) X-ray Source'
_diffrn_radiation_monochromator     'graphite'
_diffrn_measurement_device_type
        'Oxford Diffraction Xcalibur diffractometer with an Eos (Nova) detector'
_diffrn_measurement_method     \w
_diffrn_reflns_number     28183
_diffrn_reflns_av_R_equivalents     0.0441
_diffrn_reflns_av_sigmaI/netI     0.0373
_diffrn_reflns_theta_min     1.39
_diffrn_reflns_theta_max     27.98
_diffrn_reflns_theta_full     27.98
_diffrn_measured_fraction_theta_max     0.953
_diffrn_measured_fraction_theta_full     0.999
_diffrn_reflns_limit_h_min     -38
_diffrn_reflns_limit_h_max     38
_diffrn_reflns_limit_k_min     -38
_diffrn_reflns_limit_k_max     38
_diffrn_reflns_limit_l_min     -13
_diffrn_reflns_limit_l_max     13
_diffrn_standards_number     0
_diffrn_standards_interval_count     0
_diffrn_standards_interval_time     0
_diffrn_standards_decay_%     0
_refine_special_details
;
Refinement of <i>F</i>^2^ against ALL reflections. The weighted <i>R</i>-factor
<i>wR</i> and goodness of fit <i>S</i> are based on <i>F</i>^2^, conventional
<i>R</i>-factors <i>R</i> are based on <i>F</i>, with <i>F</i> set to zero for
negative <i>F</i>^2^. The threshold expression of <i>F</i>^2^ >
\s(<i>F</i>^2^) is used only for calculating <i>R</i>-factors(gt) <i>etc</i>.
and is not relevant to the choice of reflections for refinement.
<i>R</i>-factors based on <i>F</i>^2^ are statistically about twice as large
as those based on <i>F</i>, and <i>R</i>- factors based on ALL data will be
even larger.
;
_reflns_number_total     3973
_reflns_number_gt     2683
_reflns_threshold_expression     I>2sigma(I)
_refine_ls_structure_factor_coef     Fsqd
_refine_ls_matrix_type     full
_refine_ls_R_factor_all     0.1053
_refine_ls_R_factor_gt     0.0669
_refine_ls_wR_factor_gt     0.1418
_refine_ls_wR_factor_ref     0.1595
_refine_ls_goodness_of_fit_ref     1.076
_refine_ls_restrained_S_all     1.076
_refine_ls_number_reflns     3973
_refine_ls_number_parameters     227
_refine_ls_number_restraints     0
_refine_ls_hydrogen_treatment     constr
_refine_ls_weighting_scheme     calc
_refine_ls_weighting_details
         'calc w=1/[\s^2^(Fo^2^)+(0.0687P)^2^+3.8739P] where P=(Fo^2^+2Fc^2^)/3'
_atom_sites_solution_hydrogens     geom
_atom_sites_solution_primary     direct
_atom_sites_solution_secondary     difmap
_refine_ls_shift/su_max     0.000
_refine_ls_shift/su_mean     0.000
_refine_diff_density_max     0.270
_refine_diff_density_min     -0.241
_refine_ls_extinction_method     none
_refine_ls_extinction_coef     ?
loop_
    _atom_type_symbol
    _atom_type_description
    _atom_type_scat_dispersion_real
    _atom_type_scat_dispersion_imag
    _atom_type_scat_source
    'C' 'C' 0.0033 0.0016
                         'International Tables Vol C Tables 4.2.6.8 and 6.1.1.4'
    'H' 'H' 0.0000 0.0000
                         'International Tables Vol C Tables 4.2.6.8 and 6.1.1.4'
    'N' 'N' 0.0061 0.0033
                         'International Tables Vol C Tables 4.2.6.8 and 6.1.1.4'
    'O' 'O' 0.0106 0.0060
                         'International Tables Vol C Tables 4.2.6.8 and 6.1.1.4'
_computing_data_collection     'CrysAlis Pro (Oxford Diffraction, 2009)'
_computing_cell_refinement     'CrysAlis Pro (Oxford Diffraction, 2009)'
_computing_data_reduction     'CrysAlis Pro (Oxford Diffraction, 2009)'
_computing_structure_solution     '<i>SHELXS97</i> (Sheldrick, 2008)'
_computing_structure_refinement     '<i>SHELXL97</i> (Sheldrick, 2008)'
_computing_molecular_graphics     '<i>ORTEP-3 for Windows</i> (Farrugia, 1997)'
_computing_publication_material     '<i>PLATON</i> (Spek, 2009)'
loop_
    _atom_site_type_symbol
    _atom_site_label
    _atom_site_fract_x
    _atom_site_fract_y
    _atom_site_fract_z
    _atom_site_U_iso_or_equiv
    _atom_site_adp_type
    _atom_site_calc_flag
    _atom_site_refinement_flags
    _atom_site_occupancy
    _atom_site_disorder_assembly
    _atom_site_disorder_group
    N N3 0.39006(6) 0.15310(6) 0.51966(16) 0.0398(4) Uani d . 1 . .
    H H3 0.3600 0.1495 0.5406 0.048 Uiso calc R 1 . .
    N N2 0.42905(6) 0.10207(6) 0.47194(16) 0.0402(4) Uani d . 1 . .
    O O2 0.31664(6) 0.11208(6) 0.69111(16) 0.0545(4) Uani d . 1 . .
    N N4 0.33057(6) 0.07772(7) 0.71280(16) 0.0417(4) Uani d . 1 . .
    C C2 0.39627(7) 0.11153(7) 0.54251(18) 0.0328(4) Uani d . 1 . .
    O O1 0.30683(6) 0.04390(7) 0.79948(16) 0.0617(5) Uani d . 1 . .
    N N1 0.43266(7) 0.04487(7) 0.63639(18) 0.0456(4) Uani d . 1 . .
    C C4 0.37971(8) 0.03212(8) 0.6772(2) 0.0493(5) Uani d . 1 . .
    H H4A 0.3766 0.0265 0.7687 0.059 Uiso calc R 1 . .
    H H4B 0.3538 -0.0004 0.6366 0.059 Uiso calc R 1 . .
    C C3 0.36820(7) 0.07530(7) 0.64406(19) 0.0364(4) Uani d . 1 . .
    C C6 0.52871(8) 0.09734(8) 0.68224(19) 0.0410(5) Uani d . 1 . .
    C C13 0.48157(8) 0.22891(7) 0.5254(2) 0.0431(5) Uani d . 1 . .
    C C12 0.42799(8) 0.20390(8) 0.4635(2) 0.0449(5) Uani d . 1 . .
    H H12A 0.4142 0.2278 0.4707 0.054 Uiso calc R 1 . .
    H H12B 0.4317 0.1989 0.3735 0.054 Uiso calc R 1 . .
    C C5 0.47407(8) 0.08550(9) 0.7173(2) 0.0489(5) Uani d . 1 . .
    H H5A 0.4672 0.0739 0.8053 0.059 Uiso calc R 1 . .
    H H5B 0.4724 0.1177 0.7108 0.059 Uiso calc R 1 . .
    C C1 0.43797(9) 0.05758(9) 0.5043(2) 0.0484(5) Uani d . 1 . .
    H H1A 0.4130 0.0266 0.4570 0.058 Uiso calc R 1 . .
    H H1B 0.4732 0.0666 0.4770 0.058 Uiso calc R 1 . .
    C C7 0.54609(9) 0.06237(9) 0.7111(2) 0.0515(5) Uani d . 1 . .
    H H7 0.5228 0.0300 0.7481 0.062 Uiso calc R 1 . .
    C C14 0.48633(10) 0.23062(9) 0.6569(2) 0.0556(6) Uani d . 1 . .
    H H14 0.4561 0.2158 0.7070 0.067 Uiso calc R 1 . .
    C C8 0.59728(10) 0.07457(11) 0.6862(2) 0.0595(6) Uani d . 1 . .
    H H8 0.6081 0.0504 0.7059 0.071 Uiso calc R 1 . .
    C C11 0.56396(10) 0.14432(9) 0.6243(2) 0.0561(6) Uani d . 1 . .
    H H11 0.5529 0.1680 0.6012 0.067 Uiso calc R 1 . .
    C C9 0.63221(10) 0.12213(11) 0.6324(2) 0.0613(7) Uani d . 1 . .
    H H9 0.6670 0.1309 0.6180 0.074 Uiso calc R 1 . .
    C C10 0.61539(11) 0.15683(10) 0.5999(3) 0.0665(7) Uani d . 1 . .
    H H10 0.6387 0.1888 0.5615 0.080 Uiso calc R 1 . .
    C C18 0.52736(10) 0.25208(9) 0.4537(3) 0.0607(7) Uani d . 1 . .
    H H18 0.5255 0.2521 0.3652 0.073 Uiso calc R 1 . .
    C C17 0.57623(10) 0.27535(10) 0.5138(4) 0.0783(9) Uani d . 1 . .
    H H17 0.6068 0.2907 0.4650 0.094 Uiso calc R 1 . .
    C C16 0.57985(12) 0.27599(11) 0.6432(4) 0.0806(9) Uani d . 1 . .
    H H16 0.6127 0.2915 0.6824 0.097 Uiso calc R 1 . .
    C C15 0.53505(12) 0.25380(11) 0.7148(3) 0.0744(8) Uani d . 1 . .
    H H15 0.5374 0.2543 0.8032 0.089 Uiso calc R 1 . .
    C C19 0.44266(10) 0.12018(9) 0.3407(2) 0.0525(6) Uani d . 1 . .
    H H19A 0.4158 0.1260 0.3051 0.079 Uiso calc R 1 . .
    H H19B 0.4452 0.0939 0.2915 0.079 Uiso calc R 1 . .
    H H19C 0.4759 0.1525 0.3391 0.079 Uiso calc R 1 . .
loop_
    _atom_site_aniso_label
    _atom_site_aniso_U_11
    _atom_site_aniso_U_22
    _atom_site_aniso_U_33
    _atom_site_aniso_U_12
    _atom_site_aniso_U_13
    _atom_site_aniso_U_23
    N3 0.0340(8) 0.0380(9) 0.0488(10) 0.0191(7) 0.0041(7) 0.0058(7)
    N2 0.0425(9) 0.0402(9) 0.0393(9) 0.0217(8) 0.0041(7) -0.0024(7)
    O2 0.0521(9) 0.0546(9) 0.0664(10) 0.0338(8) 0.0166(8) 0.0059(8)
    N4 0.0327(8) 0.0406(9) 0.0442(10) 0.0125(7) 0.0024(7) 0.0018(8)
    C2 0.0275(9) 0.0326(9) 0.0357(9) 0.0130(8) -0.0045(7) -0.0036(8)
    O1 0.0496(9) 0.0641(10) 0.0609(10) 0.0205(8) 0.0212(8) 0.0233(8)
    N1 0.0432(10) 0.0437(10) 0.0553(11) 0.0258(8) -0.0043(8) -0.0004(8)
    C4 0.0415(11) 0.0362(11) 0.0665(14) 0.0166(9) 0.0010(10) 0.0095(10)
    C3 0.0321(9) 0.0340(10) 0.0404(10) 0.0144(8) -0.0007(8) 0.0014(8)
    C6 0.0437(11) 0.0414(11) 0.0397(10) 0.0226(9) -0.0038(9) -0.0033(9)
    C13 0.0464(12) 0.0277(9) 0.0542(12) 0.0178(9) 0.0123(10) 0.0026(9)
    C12 0.0513(12) 0.0389(11) 0.0482(12) 0.0251(10) 0.0113(10) 0.0120(9)
    C5 0.0481(12) 0.0572(13) 0.0480(12) 0.0313(11) -0.0037(10) -0.0041(10)
    C1 0.0517(13) 0.0476(12) 0.0546(13) 0.0313(11) -0.0073(10) -0.0140(10)
    C7 0.0521(13) 0.0479(13) 0.0568(13) 0.0267(11) 0.0049(11) 0.0094(10)
    C14 0.0532(14) 0.0462(13) 0.0585(14) 0.0182(11) 0.0079(11) -0.0032(11)
    C8 0.0637(15) 0.0754(17) 0.0582(14) 0.0490(14) -0.0021(12) -0.0021(12)
    C11 0.0643(15) 0.0424(12) 0.0629(15) 0.0277(12) 0.0019(12) 0.0040(11)
    C9 0.0448(13) 0.0787(18) 0.0564(15) 0.0279(13) 0.0064(11) -0.0091(13)
    C10 0.0614(16) 0.0503(14) 0.0671(16) 0.0125(12) 0.0150(13) 0.0025(12)
    C18 0.0580(15) 0.0430(12) 0.0717(16) 0.0181(11) 0.0240(13) 0.0032(11)
    C17 0.0443(15) 0.0445(14) 0.128(3) 0.0089(12) 0.0279(16) -0.0001(16)
    C16 0.0569(17) 0.0500(16) 0.121(3) 0.0163(13) -0.0147(18) -0.0167(17)
    C15 0.0765(19) 0.0558(15) 0.0776(19) 0.0232(14) -0.0147(16) -0.0131(14)
    C19 0.0618(14) 0.0498(13) 0.0398(12) 0.0233(11) 0.0123(10) -0.0044(10)
_geom_special_details
;
All e.s.d.'s (except the e.s.d. in the dihedral angle between two l.s. planes)
are estimated using the full covariance matrix. The cell e.s.d.'s are taken
into account individually in the estimation of e.s.d.'s in distances, angles
and torsion angles; correlations between e.s.d.'s in cell parameters are only
used when they are defined by crystal symmetry. An approximate (isotropic)
treatment of cell e.s.d.'s is used for estimating e.s.d.'s involving l.s.
planes.
;
loop_
    _geom_bond_atom_site_label_1
    _geom_bond_atom_site_label_2
    _geom_bond_site_symmetry_2
    _geom_bond_distance
    _geom_bond_publ_flag
    N3 C2 . 1.338(2) ?
    N3 C12 . 1.463(2) ?
    N3 H3 . 0.8600 ?
    N2 C2 . 1.346(2) ?
    N2 C19 . 1.458(3) ?
    N2 C1 . 1.490(3) ?
    O2 O2 1 0.000(5) ?
    O2 N4 . 1.280(2) ?
    N4 O1 . 1.265(2) ?
    N4 O2 1 1.280(2) ?
    N4 C3 . 1.347(3) ?
    C2 C3 . 1.436(3) ?
    N1 C1 . 1.423(3) ?
    N1 C4 . 1.465(3) ?
    N1 C5 . 1.470(3) ?
    C4 C3 . 1.502(3) ?
    C4 H4A . 0.9700 ?
    C4 H4B . 0.9700 ?
    C6 C11 . 1.381(3) ?
    C6 C7 . 1.385(3) ?
    C6 C5 . 1.502(3) ?
    C13 C18 . 1.383(3) ?
    C13 C14 . 1.386(3) ?
    C13 C12 . 1.506(3) ?
    C12 H12A . 0.9700 ?
    C12 H12B . 0.9700 ?
    C5 H5A . 0.9700 ?
    C5 H5B . 0.9700 ?
    C1 H1A . 0.9700 ?
    C1 H1B . 0.9700 ?
    C7 C8 . 1.380(3) ?
    C7 H7 . 0.9300 ?
    C14 C15 . 1.376(4) ?
    C14 H14 . 0.9300 ?
    C8 C9 . 1.370(4) ?
    C8 H8 . 0.9300 ?
    C11 C10 . 1.383(4) ?
    C11 H11 . 0.9300 ?
    C9 C10 . 1.374(4) ?
    C9 H9 . 0.9300 ?
    C10 H10 . 0.9300 ?
    C18 C17 . 1.390(4) ?
    C18 H18 . 0.9300 ?
    C17 C16 . 1.361(5) ?
    C17 H17 . 0.9300 ?
    C16 C15 . 1.362(4) ?
    C16 H16 . 0.9300 ?
    C15 H15 . 0.9300 ?
    C19 H19A . 0.9600 ?
    C19 H19B . 0.9600 ?
    C19 H19C . 0.9600 ?
loop_
    _geom_angle_atom_site_label_1
    _geom_angle_atom_site_label_2
    _geom_angle_atom_site_label_3
    _geom_angle_site_symmetry_1
    _geom_angle_site_symmetry_3
    _geom_angle
    _geom_angle_publ_flag
    C2 N3 C12 . . 128.11(16) ?
    C2 N3 H3 . . 115.9 ?
    C12 N3 H3 . . 115.9 ?
    C2 N2 C19 . . 122.57(17) ?
    C2 N2 C1 . . 120.59(17) ?
    C19 N2 C1 . . 113.44(16) ?
    O2 O2 N4 1 . 0(10) ?
    O1 N4 O2 . 1 118.41(17) ?
    O1 N4 O2 . . 118.41(17) ?
    O2 N4 O2 1 . 0.00(19) ?
    O1 N4 C3 . . 119.16(17) ?
    O2 N4 C3 1 . 122.39(17) ?
    O2 N4 C3 . . 122.39(17) ?
    N3 C2 N2 . . 121.55(17) ?
    N3 C2 C3 . . 121.09(17) ?
    N2 C2 C3 . . 117.36(17) ?
    C1 N1 C4 . . 108.36(17) ?
    C1 N1 C5 . . 114.36(17) ?
    C4 N1 C5 . . 112.11(17) ?
    N1 C4 C3 . . 111.80(17) ?
    N1 C4 H4A . . 109.3 ?
    C3 C4 H4A . . 109.3 ?
    N1 C4 H4B . . 109.3 ?
    C3 C4 H4B . . 109.3 ?
    H4A C4 H4B . . 107.9 ?
    N4 C3 C2 . . 122.62(17) ?
    N4 C3 C4 . . 116.93(17) ?
    C2 C3 C4 . . 120.45(17) ?
    C11 C6 C7 . . 117.7(2) ?
    C11 C6 C5 . . 121.1(2) ?
    C7 C6 C5 . . 121.2(2) ?
    C18 C13 C14 . . 117.9(2) ?
    C18 C13 C12 . . 121.5(2) ?
    C14 C13 C12 . . 120.56(19) ?
    N3 C12 C13 . . 113.37(16) ?
    N3 C12 H12A . . 108.9 ?
    C13 C12 H12A . . 108.9 ?
    N3 C12 H12B . . 108.9 ?
    C13 C12 H12B . . 108.9 ?
    H12A C12 H12B . . 107.7 ?
    N1 C5 C6 . . 113.41(17) ?
    N1 C5 H5A . . 108.9 ?
    C6 C5 H5A . . 108.9 ?
    N1 C5 H5B . . 108.9 ?
    C6 C5 H5B . . 108.9 ?
    H5A C5 H5B . . 107.7 ?
    N1 C1 N2 . . 113.99(17) ?
    N1 C1 H1A . . 108.8 ?
    N2 C1 H1A . . 108.8 ?
    N1 C1 H1B . . 108.8 ?
    N2 C1 H1B . . 108.8 ?
    H1A C1 H1B . . 107.6 ?
    C8 C7 C6 . . 121.3(2) ?
    C8 C7 H7 . . 119.4 ?
    C6 C7 H7 . . 119.4 ?
    C15 C14 C13 . . 121.2(2) ?
    C15 C14 H14 . . 119.4 ?
    C13 C14 H14 . . 119.4 ?
    C9 C8 C7 . . 120.2(2) ?
    C9 C8 H8 . . 119.9 ?
    C7 C8 H8 . . 119.9 ?
    C6 C11 C10 . . 121.1(2) ?
    C6 C11 H11 . . 119.4 ?
    C10 C11 H11 . . 119.4 ?
    C8 C9 C10 . . 119.5(2) ?
    C8 C9 H9 . . 120.3 ?
    C10 C9 H9 . . 120.3 ?
    C9 C10 C11 . . 120.2(2) ?
    C9 C10 H10 . . 119.9 ?
    C11 C10 H10 . . 119.9 ?
    C13 C18 C17 . . 120.1(3) ?
    C13 C18 H18 . . 120.0 ?
    C17 C18 H18 . . 120.0 ?
    C16 C17 C18 . . 120.9(3) ?
    C16 C17 H17 . . 119.6 ?
    C18 C17 H17 . . 119.6 ?
    C17 C16 C15 . . 119.6(3) ?
    C17 C16 H16 . . 120.2 ?
    C15 C16 H16 . . 120.2 ?
    C16 C15 C14 . . 120.3(3) ?
    C16 C15 H15 . . 119.8 ?
    C14 C15 H15 . . 119.8 ?
    N2 C19 H19A . . 109.5 ?
    N2 C19 H19B . . 109.5 ?
    H19A C19 H19B . . 109.5 ?
    N2 C19 H19C . . 109.5 ?
    H19A C19 H19C . . 109.5 ?
    H19B C19 H19C . . 109.5 ?
loop_
    _geom_torsion_atom_site_label_1
    _geom_torsion_atom_site_label_2
    _geom_torsion_atom_site_label_3
    _geom_torsion_atom_site_label_4
    _geom_torsion_site_symmetry_1
    _geom_torsion_site_symmetry_2
    _geom_torsion_site_symmetry_3
    _geom_torsion_site_symmetry_4
    _geom_torsion
    _geom_torsion_publ_flag
    O2 O2 N4 O1 1 . . . 0.0(2) ?
    O2 O2 N4 C3 1 . . . 0.0(3) ?
    C12 N3 C2 N2 . . . . -28.0(3) ?
    C12 N3 C2 C3 . . . . 151.8(2) ?
    C19 N2 C2 N3 . . . . -26.1(3) ?
    C1 N2 C2 N3 . . . . 176.02(17) ?
    C19 N2 C2 C3 . . . . 154.08(18) ?
    C1 N2 C2 C3 . . . . -3.7(3) ?
    C1 N1 C4 C3 . . . . -53.7(2) ?
    C5 N1 C4 C3 . . . . 73.4(2) ?
    O1 N4 C3 C2 . . . . 178.79(18) ?
    O2 N4 C3 C2 1 . . . 1.1(3) ?
    O2 N4 C3 C2 . . . . 1.1(3) ?
    O1 N4 C3 C4 . . . . -0.6(3) ?
    O2 N4 C3 C4 1 . . . -178.39(18) ?
    O2 N4 C3 C4 . . . . -178.39(18) ?
    N3 C2 C3 N4 . . . . 6.9(3) ?
    N2 C2 C3 N4 . . . . -173.30(17) ?
    N3 C2 C3 C4 . . . . -173.65(18) ?
    N2 C2 C3 C4 . . . . 6.1(3) ?
    N1 C4 C3 N4 . . . . -157.21(18) ?
    N1 C4 C3 C2 . . . . 23.3(3) ?
    C2 N3 C12 C13 . . . . -50.2(3) ?
    C18 C13 C12 N3 . . . . 136.4(2) ?
    C14 C13 C12 N3 . . . . -45.4(3) ?
    C1 N1 C5 C6 . . . . -59.3(2) ?
    C4 N1 C5 C6 . . . . 176.85(17) ?
    C11 C6 C5 N1 . . . . 108.5(2) ?
    C7 C6 C5 N1 . . . . -73.9(3) ?
    C4 N1 C1 N2 . . . . 57.6(2) ?
    C5 N1 C1 N2 . . . . -68.2(2) ?
    C2 N2 C1 N1 . . . . -29.4(3) ?
    C19 N2 C1 N1 . . . . 170.85(18) ?
    C11 C6 C7 C8 . . . . 1.8(3) ?
    C5 C6 C7 C8 . . . . -176.0(2) ?
    C18 C13 C14 C15 . . . . -1.1(3) ?
    C12 C13 C14 C15 . . . . -179.4(2) ?
    C6 C7 C8 C9 . . . . 0.3(4) ?
    C7 C6 C11 C10 . . . . -2.2(4) ?
    C5 C6 C11 C10 . . . . 175.5(2) ?
    C7 C8 C9 C10 . . . . -2.0(4) ?
    C8 C9 C10 C11 . . . . 1.5(4) ?
    C6 C11 C10 C9 . . . . 0.6(4) ?
    C14 C13 C18 C17 . . . . 1.1(3) ?
    C12 C13 C18 C17 . . . . 179.3(2) ?
    C13 C18 C17 C16 . . . . -0.4(4) ?
    C18 C17 C16 C15 . . . . -0.3(4) ?
    C17 C16 C15 C14 . . . . 0.3(4) ?
    C13 C14 C15 C16 . . . . 0.5(4) ?
loop_
    _geom_hbond_atom_site_label_D
    _geom_hbond_atom_site_label_H
    _geom_hbond_atom_site_label_A
    _geom_hbond_site_symmetry_A
    _geom_hbond_distance_DH
    _geom_hbond_distance_HA
    _geom_hbond_distance_DA
    _geom_hbond_angle_DHA
    _geom_hbond_publ_flag
    N3 H3 O2 1 0.86 1.98 2.591(2) 127 yes
    N3 H3 O2 13_556 0.86 2.50 3.056(2) 123.2 no
    N3 H3 N4 1 0.86 2.57 2.857(2) 100.6 no
    C12 H12A O2 13_556 0.97 2.54 3.184(3) 124.0 no
    C19 H19B O1 6_554 0.96 2.40 3.232(3) 145.3 no
data_global
_journal_date_recd_electronic     2010-01-18
_journal_date_accepted     2010-01-28
_journal_name_full     'Acta Crystallographica, Section E'
_journal_year     2010
_journal_volume     66
_journal_issue      3
_journal_page_first     o515
_journal_page_last     o515
_journal_paper_category     QO
_journal_coeditor_code     NG2723
_publ_contact_author_name     'Lecturer R. Krishna'
_publ_contact_author_address
;
Centre for Bioinformatics
School of Life science
Pondicherry University
Kalapet,Puducherry-605 014
India
;
_publ_contact_author_email     'krishstrucbio@gmail.com'
_publ_contact_author_fax     '91 413 2655211/2655265'
_publ_contact_author_phone     '91 413 2655580'
_publ_section_title
;
3-Benzyl-6-benzylamino-1-methyl-5-nitro-1,2,3,4-tetrahydropyrimidine
;
loop_
    _publ_author_name
    _publ_author_address
    'Kannan, M.'
;
Centre for Bioinformatics
Pondicherry University
Puducherry 605 014
India
;
    'Manivel, P.'
;
Centre for Bioinformatics
Pondicherry University
Puducherry 605 014
India
;
    'Sarathbabu, M.'
;
Department of Chemistry
Pondicherry University
Puducherry 605 014
India
;
    'Sathishkumar, R.'
;
Solid State and Structural Chemistry Unit
Indian Institute of Science
Bangalore 560 012
India
;
    'Surya Prakash Rao, H.'
;
Department of Chemistry
Pondicherry University
Puducherry 605 014
India
;
    'Krishna, R.'
;
Centre for Bioinformatics
Pondicherry University
Puducherry 605 014
India
;
