# Supplementary material for: 3-Benzyl-6-benzyl­amino-1-methyl-5-nitro-1,2,3,4-tetra­hydro­pyrimidine
Source: Acta Crystallogr Sect E Struct Rep Online. 2010 Feb 3;66(Pt 3):o515. doi: 10.1107/S160053681000348X (PMC2983565; doi:10.1107/S160053681000348X)
Supplement: Supplementary file 2 [file e-66-0o515-Isup2.hkl]

# 
# h,k,l, Fc-squared, Fo-squared, sigma(Fo-squared) and status flag 
# 
data_I
_shelx_title ' msi32y_m in R-3' 
_shelx_refln_list_code          4 
_shelx_F_calc_maximum      465.72 
_exptl_crystal_F_000      3240.00 
_reflns_d_resolution_high  0.7575 
 
loop_ 
 _symmetry_equiv_pos_as_xyz 
 'x, y, z' 
 '-y, x-y, z' 
 '-x+y, -x, z' 
 'x+2/3, y+1/3, z+1/3' 
 '-y+2/3, x-y+1/3, z+1/3' 
 '-x+y+2/3, -x+1/3, z+1/3' 
 'x+1/3, y+2/3, z+2/3' 
 '-y+1/3, x-y+2/3, z+2/3' 
 '-x+y+1/3, -x+2/3, z+2/3' 
 '-x, -y, -z' 
 'y, -x+y, -z' 
 'x-y, x, -z' 
 '-x+2/3, -y+1/3, -z+1/3' 
 'y+2/3, -x+y+1/3, -z+1/3' 
 'x-y+2/3, x+1/3, -z+1/3' 
 '-x+1/3, -y+2/3, -z+2/3' 
 'y+1/3, -x+y+2/3, -z+2/3' 
 'x-y+1/3, x+2/3, -z+2/3' 
 
_cell_length_a    29.2634 
_cell_length_b    29.2634 
_cell_length_c    10.4916 
_cell_angle_alpha  90.000 
_cell_angle_beta   90.000 
_cell_angle_gamma 120.000 
 
_shelx_F_squared_multiplier     1.000 
 
loop_ 
 _refln_index_h 
 _refln_index_k 
 _refln_index_l 
 _refln_F_squared_calc 
 _refln_F_squared_meas 
 _refln_F_squared_sigma 
 _refln_observed_status 
  -1   2   0    33061.93    25612.89    503.32 o 
   0   3   0      311.16      253.71     16.51 o 
  -2   4   0    10239.61    10099.78     78.98 o 
  -4   5   0    11237.42    10726.47     93.20 o 
  -1   5   0     7006.63     7476.41     61.75 o 
  -3   6   0     2620.96     2678.59     38.97 o 
   0   6   0   213981.94   230586.98   1104.39 o 
  -5   7   0    60085.57    64152.59    374.90 o 
  -2   7   0    22712.88    23714.68    151.36 o 
  -7   8   0    24989.57    25803.00    171.00 o 
  -4   8   0    24011.56    25974.89    176.15 o 
  -1   8   0     1233.75     1135.44     29.51 o 
  -6   9   0    11067.45    10904.35    107.05 o 
  -3   9   0     6496.24     7061.62     71.89 o 
   0   9   0     2246.81     2560.41     45.88 o 
  -8  10   0    10807.09    10032.30     98.08 o 
  -5  10   0    30092.48    32431.30    219.58 o 
  -2  10   0    58733.95    63743.69    356.54 o 
 -10  11   0     2037.71     2143.00     44.81 o 
  -7  11   0     4823.66     4862.13     72.51 o 
  -4  11   0    18675.87    20065.54    148.91 o 
  -1  11   0      320.92      337.02     23.53 o 
  -9  12   0    15026.21    16609.73    136.48 o 
  -6  12   0     7656.57     7674.43     91.20 o 
  -3  12   0      156.47      161.27     19.86 o 
   0  12   0     2759.84     2879.26     54.93 o 
 -11  13   0    15281.05    15801.17    145.46 o 
  -8  13   0    14092.63    14035.52    142.25 o 
  -5  13   0      142.03      175.60     18.06 o 
  -2  13   0      575.80      528.17     28.32 o 
 -13  14   0     2165.75     2612.21     55.55 o 
 -10  14   0     9518.58    10057.64    116.66 o 
  -7  14   0     1477.44     1228.38     41.39 o 
  -4  14   0     3305.24     3674.50     60.36 o 
  -1  14   0       10.83       34.33     20.65 o 
 -12  15   0    10465.14    10850.87    120.30 o 
  -9  15   0    57313.49    60138.23    387.00 o 
  -6  15   0     4360.65     4039.53     72.11 o 
  -3  15   0     1344.22     1301.07     39.92 o 
   0  15   0      265.01      371.00     29.69 o 
 -14  16   0     1422.23     1530.93     46.47 o 
 -11  16   0     1030.47     1044.30     43.00 o 
  -8  16   0     1429.64     1294.31     44.89 o 
  -5  16   0    14700.70    14983.72    139.36 o 
  -2  16   0      776.22      767.58     35.63 o 
 -16  17   0     2762.89     2789.38     69.61 o 
 -13  17   0     7349.06     7289.13    107.45 o 
 -10  17   0        6.69       27.75     22.79 o 
  -7  17   0     2812.26     3334.58     69.67 o 
  -4  17   0     3325.95     3623.97     67.76 o 
  -1  17   0       15.21       54.12     23.89 o 
 -15  18   0     3242.62     3111.84     75.12 o 
 -12  18   0      961.17      915.70     45.63 o 
  -9  18   0     8235.35     8581.17    129.50 o 
  -6  18   0     5723.35     5862.98    108.50 o 
  -3  18   0     1006.25      878.37     49.73 o 
   0  18   0      136.41      166.29     36.37 o 
 -17  19   0     1134.17     1229.90     57.58 o 
 -14  19   0     2058.72     2078.02     63.47 o 
 -11  19   0      175.96      219.55     36.15 o 
  -8  19   0    15971.80    16271.83    191.95 o 
  -5  19   0       13.31      -23.00     31.44 o 
  -2  19   0     2282.47     2221.44     80.38 o 
 -19  20   0     4828.54     5107.16    120.14 o 
 -16  20   0       44.81       35.81     26.94 o 
 -13  20   0      117.27      138.47     30.86 o 
 -10  20   0       52.52       46.55     37.63 o 
  -7  20   0     5078.41     4876.39    106.21 o 
  -4  20   0     1086.16     1082.67     58.59 o 
  -1  20   0      603.42      622.83     55.98 o 
 -18  21   0     1314.68     1163.82     64.10 o 
 -15  21   0     8879.68     8533.90    142.30 o 
 -12  21   0     8397.14     8046.72    137.31 o 
  -9  21   0      117.00       88.47     39.15 o 
  -6  21   0     8181.99     7831.14    137.54 o 
  -3  21   0     1674.62     1410.39     71.54 o 
   0  21   0     6023.13     5960.14    147.87 o 
 -20  22   0        2.48      -29.95     44.14 o 
 -17  22   0       69.48      105.89     34.11 o 
 -14  22   0     2273.94     2452.06     84.87 o 
 -11  22   0      511.97      491.56     48.42 o 
  -8  22   0        0.63        8.36     38.23 o 
  -5  22   0      171.82      204.82     48.28 o 
  -2  22   0       81.73       56.67     46.46 o 
 -22  23   0      929.39      861.76     73.51 o 
 -19  23   0       26.66       30.23     38.89 o 
 -16  23   0     2765.88     2943.19     89.72 o 
 -13  23   0      151.03      155.52     39.57 o 
 -10  23   0     7588.34     8122.96    146.35 o 
  -7  23   0     2306.91     2191.63     81.54 o 
  -4  23   0     6288.01     5866.95    137.55 o 
  -1  23   0     2295.74     2217.97    105.58 o 
 -21  24   0      460.48      356.79     58.94 o 
 -18  24   0      120.67       83.53     45.56 o 
 -15  24   0      591.83      702.92     57.71 o 
 -12  24   0        0.83       63.95     41.51 o 
  -9  24   0     1065.46     1008.30     63.96 o 
  -6  24   0     1511.29     1531.91     79.29 o 
  -3  24   0        8.72      -20.52     38.82 o 
   0  24   0      566.92      480.18     64.11 o 
 -23  25   0     2734.66     2441.44    113.60 o 
 -20  25   0      188.73      147.00     51.68 o 
 -17  25   0       65.42       13.19     41.30 o 
 -14  25   0     1668.14     1713.78     82.74 o 
 -11  25   0     3579.17     3200.93     98.99 o 
  -8  25   0    12534.80    12529.17    206.19 o 
  -5  25   0     2432.72     2518.69     93.29 o 
  -2  25   0       33.98       83.12     47.64 o 
 -25  26   0        6.30       40.37     45.31 o 
 -22  26   0     1979.59     1895.50    101.14 o 
 -19  26   0      959.41      903.83     66.52 o 
 -16  26   0       16.76      -27.05     48.04 o 
 -13  26   0     1102.32     1089.22     70.68 o 
 -10  26   0      152.63      167.33     46.56 o 
  -7  26   0     3405.64     3541.20    113.80 o 
  -4  26   0      799.83      758.54     70.90 o 
  -1  26   0      197.94      222.93     53.45 o 
 -24  27   0        0.04       73.27     48.65 o 
 -21  27   0      636.86      637.11     68.17 o 
 -18  27   0      168.70      161.23     47.41 o 
 -15  27   0     2569.86     2337.19     95.09 o 
 -12  27   0     2806.52     2828.81    102.68 o 
  -9  27   0     1202.30     1198.07     81.00 o 
  -6  27   0     2791.87     2784.46    105.45 o 
  -3  27   0     1626.85     1483.83     91.81 o 
   0  27   0       33.86        9.23     49.24 o 
 -26  28   0       21.94       47.22     48.38 o 
 -23  28   0      755.45      809.74     78.43 o 
 -20  28   0      526.03      625.66     68.03 o 
 -17  28   0      109.21      143.42     46.32 o 
 -14  28   0       18.86       48.79     44.46 o 
 -11  28   0      774.57      752.47     70.22 o 
  -8  28   0      127.38      114.46     52.22 o 
  -5  28   0        9.10       72.16     50.43 o 
  -2  28   0     1283.34     1209.14     88.81 o 
 -28  29   0      359.18      609.88     72.62 o 
 -25  29   0     1248.17     1162.26     88.06 o 
 -22  29   0      266.58      253.35     59.01 o 
 -19  29   0     1324.13     1200.06     80.07 o 
 -16  29   0     2382.53     1976.65     97.99 o 
 -13  29   0     2199.00     2098.68     94.17 o 
 -10  29   0      226.81      159.54     50.60 o 
  -7  29   0      254.17      249.13     58.48 o 
  -4  29   0      393.95      529.86     69.88 o 
  -1  29   0       25.47       22.85     53.01 o 
 -27  30   0       48.96      222.60     57.51 o 
 -24  30   0      534.09      549.46     65.90 o 
 -21  30   0      892.43      955.90     81.73 o 
 -18  30   0      229.17      208.52     52.53 o 
 -15  30   0      776.69      745.35     65.50 o 
 -12  30   0      227.48      259.76     57.54 o 
  -9  30   0     1512.75     1533.95     98.62 o 
  -6  30   0      179.46      208.04     59.47 o 
  -3  30   0      187.13      259.70     61.29 o 
   0  30   0       24.71        2.62     67.23 o 
 -29  31   0      347.54      366.81     72.62 o 
 -26  31   0        4.26       41.21     52.60 o 
 -23  31   0      126.58      128.92     55.42 o 
 -20  31   0      275.05      343.14     60.23 o 
 -17  31   0     3066.84     2803.80    117.07 o 
 -14  31   0      435.84      500.15     63.77 o 
 -11  31   0       12.10       68.25     45.93 o 
  -8  31   0        3.53       41.56     49.59 o 
  -5  31   0      224.66      421.65     67.94 o 
  -2  31   0       12.50       40.76     65.54 o 
 -31  32   0       91.26      244.19     83.85 o 
 -28  32   0      827.47     1047.98     98.40 o 
 -25  32   0      205.55      284.26     58.36 o 
 -22  32   0       83.08       96.62     54.31 o 
 -19  32   0      305.85      403.96     60.44 o 
 -16  32   0      948.17     1053.32     86.03 o 
 -13  32   0       85.26      196.95     53.02 o 
 -10  32   0      112.76      271.95     55.25 o 
  -7  32   0      249.01      281.33     78.31 o 
  -4  32   0      197.87      276.93     68.32 o 
  -1  32   0      841.04     1132.57    116.22 o 
 -30  33   0      395.77      377.90    118.17 o 
 -27  33   0      972.41      928.89     94.77 o 
 -24  33   0      276.76      352.54     64.11 o 
 -21  33   0       49.48       19.43     56.28 o 
 -18  33   0      111.10       42.21     48.40 o 
 -15  33   0      149.99      175.72     50.87 o 
 -12  33   0      248.23      238.84     55.77 o 
  -9  33   0      405.58      364.03     65.20 o 
  -6  33   0      412.90      416.57     81.42 o 
  -3  33   0       24.80       65.40     68.08 o 
   0  33   0        0.67      -83.07    134.38 o 
 -32  34   0      171.80      239.44    156.37 o 
 -29  34   0      779.87      834.27     92.29 o 
 -26  34   0      141.57      -13.15     58.75 o 
 -23  34   0      218.94      188.05     58.78 o 
 -20  34   0       39.04      127.62     56.12 o 
 -17  34   0      366.25      335.88     66.95 o 
 -14  34   0       36.48      162.65     53.03 o 
 -11  34   0      103.31      123.13     55.43 o 
  -8  34   0       33.55      235.94     78.78 o 
  -5  34   0      494.99      713.34     96.57 o 
  -2  34   0     1468.18     1588.13    271.20 o 
 -28  35   0      324.73      414.85     82.43 o 
 -25  35   0        4.04       86.88     67.23 o 
 -22  35   0     1351.92     1268.16     98.42 o 
 -19  35   0        5.00       37.18     52.43 o 
 -16  35   0        7.27       45.52     60.23 o 
 -13  35   0        1.33      131.27     73.03 o 
 -10  35   0      373.17      354.60     73.75 o 
  -7  35   0       42.12      139.04     99.66 o 
  -4  35   0        5.21       36.65    131.94 o 
 -27  36   0      458.45      450.65     81.59 o 
 -24  36   0       44.71       49.96     69.34 o 
 -21  36   0        5.08       90.42     58.19 o 
 -18  36   0      145.09      220.37     80.56 o 
 -15  36   0      567.45      565.46     78.49 o 
 -12  36   0        1.42       19.09     62.26 o 
  -9  36   0       15.68      119.00     72.93 o 
 -26  37   0      426.73      497.17    102.02 o 
 -23  37   0        2.39       82.58     67.94 o 
 -20  37   0      274.69      261.55     71.34 o 
 -17  37   0       29.97       51.96     54.75 o 
 -14  37   0      115.22      287.59    116.52 o 
 -11  37   0       48.25       85.73    197.91 o 
 -25  38   0       95.19      234.58    119.21 o 
 -22  38   0        2.10       75.08     94.67 o 
 -19  38   0      401.47      468.10     85.20 o 
 -16  38   0       22.05      254.00     99.80 o 
 -13  38   0      133.81      456.89    163.70 o 
  -1   1   1     6104.50     6708.98     55.57 o 
  -3   2   1    76501.94    79235.02    460.07 o 
   0   2   1    27072.18    32396.79    203.41 o 
  -5   3   1     4011.32     3992.50     46.02 o 
  -2   3   1    30823.79    33507.03    202.82 o 
   1   3   1      509.52      784.16     18.93 o 
  -7   4   1   111585.81   119004.67    684.04 o 
  -4   4   1     3020.62     3112.13     42.01 o 
  -1   4   1     3780.50     3701.30     47.55 o 
   2   4   1    11644.91    12079.81    108.15 o 
  -9   5   1       82.72       65.71     19.49 o 
  -6   5   1   160142.16   174240.84   1038.66 o 
  -3   5   1    28678.31    30098.24    192.59 o 
   0   5   1   216894.34   238415.44   1214.99 o 
   3   5   1     2486.23     2409.95     51.61 o 
 -11   6   1     2166.93     2200.39     49.30 o 
  -8   6   1     5716.98     5961.76     69.35 o 
  -5   6   1     6302.03     6829.64     67.68 o 
  -2   6   1    10878.16    10864.04     96.80 o 
   1   6   1    16143.44    16972.19    122.73 o 
   4   6   1     1409.61     1381.20     41.27 o 
 -13   7   1    16393.10    17375.12    158.32 o 
 -10   7   1    34445.75    39015.09    243.28 o 
  -7   7   1    12361.13    12165.12    111.05 o 
  -4   7   1     9992.51    10138.39     97.65 o 
  -1   7   1     1898.85     1880.90     40.47 o 
   2   7   1    38622.59    41311.13    261.52 o 
   5   7   1       16.73       18.44     18.33 o 
 -15   8   1     8935.61     8903.92    113.48 o 
 -12   8   1     2171.98     2128.79     44.39 o 
  -9   8   1     2494.73     2752.12     50.26 o 
  -6   8   1    77953.97    79208.15    458.94 o 
  -3   8   1   109796.71   117482.51    621.14 o 
   0   8   1     7388.35     7035.21     78.38 o 
   3   8   1     5360.35     4859.04     72.97 o 
   6   8   1    15500.03    16990.89    168.40 o 
 -17   9   1      534.54      789.07     40.63 o 
 -14   9   1    23891.69    23616.21    196.57 o 
 -11   9   1       35.27       79.72     18.99 o 
  -8   9   1     2174.25     2390.98     49.47 o 
  -5   9   1    11585.56    11270.05    109.66 o 
  -2   9   1      375.99      563.18     27.61 o 
   1   9   1     3212.37     2840.04     54.91 o 
   4   9   1   115092.82   129461.96    715.36 o 
   7   9   1     1500.95     1327.48     50.56 o 
 -19  10   1    12477.33    12655.56    153.69 o 
 -16  10   1      862.06      824.93     39.89 o 
 -13  10   1     8355.82     9073.02    100.97 o 
 -10  10   1     7385.87     7053.07     85.52 o 
  -7  10   1    21507.88    22838.99    170.42 o 
  -4  10   1      830.69     1072.43     33.78 o 
  -1  10   1     1019.76      857.38     29.86 o 
   2  10   1    26716.63    29541.64    228.40 o 
   5  10   1    12151.49    13003.83    142.34 o 
   8  10   1     3708.08     3241.21     74.10 o 
 -21  11   1        6.10       11.23     37.10 o 
 -18  11   1       27.21      -14.83     26.55 o 
 -15  11   1      595.72      479.14     29.26 o 
 -12  11   1    10087.02     9788.34    103.65 o 
  -9  11   1      871.27      972.18     37.93 o 
  -6  11   1     8526.32     8792.73     95.54 o 
  -3  11   1     1610.81     1593.71     41.85 o 
   0  11   1      918.10      861.35     31.98 o 
   3  11   1    27998.55    31865.25    216.94 o 
   6  11   1       69.72       90.80     27.44 o 
   9  11   1      947.45      943.86     54.71 o 
 -23  12   1     1524.05     1379.58     67.68 o 
 -20  12   1      153.56      129.53     37.86 o 
 -17  12   1    13463.42    13563.29    152.38 o 
 -14  12   1     2297.07     2131.21     50.96 o 
 -11  12   1       37.81      109.81     21.79 o 
  -8  12   1       42.94      108.94     19.78 o 
  -5  12   1    13070.92    12831.24    124.74 o 
  -2  12   1        0.62        2.80     15.33 o 
   1  12   1     6786.13     7306.14     90.51 o 
   4  12   1     1949.31     2083.61     58.82 o 
   7  12   1     1716.20     1784.84     60.46 o 
  10  12   1      254.18      172.16     40.73 o 
 -25  13   1    10659.74    10447.35    174.03 o 
 -22  13   1       68.72        1.32     38.33 o 
 -19  13   1     2024.93     1900.89     67.98 o 
 -16  13   1     4840.55     5212.60     81.32 o 
 -13  13   1     1168.50     1032.32     38.05 o 
 -10  13   1     4429.50     3903.07     69.03 o 
  -7  13   1     8465.00     9393.08    105.59 o 
  -4  13   1      450.99      391.61     27.41 o 
  -1  13   1        0.13       14.42     19.06 o 
   2  13   1     9574.83    10283.85    120.33 o 
   5  13   1     1285.51     1239.34     50.90 o 
   8  13   1     1221.06     1241.68     61.13 o 
  11  13   1      968.85     1017.09     64.64 o 
 -27  14   1     1388.76     1290.56     70.68 o 
 -24  14   1       79.90       69.43     43.18 o 
 -21  14   1     8604.31     8404.98    143.09 o 
 -18  14   1      144.17      104.45     27.52 o 
 -15  14   1     3316.35     3440.70     67.18 o 
 -12  14   1    18498.02    19654.05    165.29 o 
  -9  14   1    15373.98    15457.41    135.99 o 
  -6  14   1    13878.84    14937.77    145.16 o 
  -3  14   1     2412.74     2312.86     56.70 o 
   0  14   1      325.88      436.47     29.48 o 
   3  14   1    15944.28    17616.65    190.57 o 
   6  14   1     1273.02     1227.27     54.13 o 
   9  14   1        0.49        8.78     36.20 o 
  12  14   1       41.66       24.14     38.99 o 
 -29  15   1     1793.15     1810.11     89.23 o 
 -26  15   1      231.98      219.28     47.28 o 
 -23  15   1       53.31       21.79     42.17 o 
 -20  15   1     2498.84     2157.95     73.68 o 
 -17  15   1      173.18      144.74     26.92 o 
 -14  15   1     3932.25     4122.84     72.63 o 
 -11  15   1     7887.07     8984.25    107.10 o 
  -8  15   1    12433.10    13571.08    139.16 o 
  -5  15   1    11409.93    11530.37    129.25 o 
  -2  15   1     2435.26     2301.27     51.40 o 
   1  15   1     5274.12     4755.54     79.33 o 
   4  15   1       19.94       40.15     29.32 o 
   7  15   1      599.38      600.56     51.97 o 
  10  15   1     1098.07      933.90     61.40 o 
  13  15   1      100.38       56.86     47.80 o 
 -31  16   1       11.60       39.29     47.15 o 
 -28  16   1     1044.15      875.57     63.09 o 
 -25  16   1     4676.19     4488.52    116.73 o 
 -22  16   1     7445.57     6910.96    132.23 o 
 -19  16   1      173.08      237.65     40.19 o 
 -16  16   1     1464.05     1576.19     50.21 o 
 -13  16   1     3330.80     2779.30     62.15 o 
 -10  16   1      175.84      155.03     24.40 o 
  -7  16   1      309.10      269.50     26.88 o 
  -4  16   1    10337.01    10200.63    125.85 o 
  -1  16   1     1963.97     1729.97     54.55 o 
   2  16   1     4122.52     4229.13     94.25 o 
   5  16   1     1051.21     1096.48     62.20 o 
   8  16   1     4996.34     4540.34    120.71 o 
  11  16   1      101.39      171.88     46.07 o 
  14  16   1       23.85       27.21     44.83 o 
 -33  17   1       10.09       79.65     53.13 o 
 -30  17   1     1324.75     1208.31     87.82 o 
 -27  17   1     2095.73     2154.20     92.02 o 
 -24  17   1      237.49      317.42     50.54 o 
 -21  17   1      317.75      300.47     44.95 o 
 -18  17   1     9870.57    10194.09    136.50 o 
 -15  17   1      926.00      771.99     39.45 o 
 -12  17   1        2.27       37.76     22.43 o 
  -9  17   1     8445.29     9508.51    117.03 o 
  -6  17   1    15212.44    15455.59    161.48 o 
  -3  17   1      165.88      136.03     27.74 o 
   0  17   1      178.09      158.23     33.50 o 
   3  17   1      470.33      450.04     43.74 o 
   6  17   1        4.82       31.48     41.13 o 
   9  17   1     1460.34     1393.81     75.29 o 
  12  17   1      457.01      484.45     61.09 o 
  15  17   1      422.12      328.95     57.23 o 
 -35  18   1       19.79        5.31     60.72 o 
 -32  18   1       77.19      166.41     54.79 o 
 -29  18   1      671.37      455.40     66.27 o 
 -26  18   1      207.27      228.19     48.13 o 
 -23  18   1     5876.50     5495.98    131.71 o 
 -20  18   1     4911.10     4649.05    113.61 o 
 -17  18   1     1454.16     1671.65     59.10 o 
 -14  18   1     5008.91     5055.41     97.02 o 
 -11  18   1        0.32       35.21     29.28 o 
  -8  18   1     6897.89     6462.94    113.38 o 
  -5  18   1     2712.30     2668.08     75.39 o 
  -2  18   1    10695.88    10575.19    138.71 o 
   1  18   1       91.91      114.25     36.53 o 
   4  18   1     2916.50     3136.26    107.67 o 
   7  18   1        0.10      -12.14     38.01 o 
  10  18   1      100.01      120.71     47.86 o 
  13  18   1        5.67       94.11     49.60 o 
  16  18   1      554.50      478.63    101.62 o 
 -37  19   1      114.35      153.09     67.08 o 
 -34  19   1       10.54       37.79     60.82 o 
 -31  19   1     2392.69     2447.85    118.64 o 
 -28  19   1     2513.14     2231.05    100.70 o 
 -25  19   1      171.96      216.14     50.34 o 
 -22  19   1    37328.78    36740.54    390.72 o 
 -19  19   1      279.70      293.33     46.46 o 
 -16  19   1     5401.37     5430.90    106.73 o 
 -13  19   1     6349.93     6432.94    120.95 o 
 -10  19   1     1261.67     1264.75     56.81 o 
  -7  19   1     1805.05     1608.88     64.73 o 
  -4  19   1      496.78      541.47     43.62 o 
  -1  19   1     3711.55     3550.80     99.55 o 
   2  19   1       95.92       72.02     36.24 o 
   5  19   1        1.92       34.40     32.68 o 
   8  19   1        1.28       91.79     44.75 o 
  11  19   1       91.13      147.19     47.85 o 
  14  19   1      132.52      198.36     72.65 o 
  17  19   1       16.11      112.03     57.86 o 
 -36  20   1       19.98      103.80     63.12 o 
 -33  20   1       11.57       99.85     78.72 o 
 -30  20   1      618.94      766.85     74.53 o 
 -27  20   1     3242.86     3072.58    115.46 o 
 -24  20   1      407.08      455.37     60.43 o 
 -21  20   1    16728.71    16363.96    272.24 o 
 -18  20   1        0.06       10.34     39.27 o 
 -15  20   1      280.71      236.92     36.22 o 
 -12  20   1      200.39      212.43     38.48 o 
  -9  20   1    11210.88    11637.35    163.20 o 
  -6  20   1      403.56      433.84     44.89 o 
  -3  20   1     2710.63     2746.52     90.95 o 
   0  20   1      771.69      807.63     60.40 o 
   3  20   1     3620.22     3346.74    114.14 o 
   6  20   1      391.15      430.95     70.37 o 
   9  20   1     3028.31     2967.38    116.45 o 
  12  20   1      145.82      211.17     58.24 o 
  15  20   1       12.29        9.21     54.80 o 
  18  20   1       24.02      105.93    101.56 o 
 -38  21   1      609.82      656.09    132.16 o 
 -35  21   1       21.38      120.73     60.64 o 
 -32  21   1      192.76      254.92     66.96 o 
 -29  21   1      990.03      987.53     79.95 o 
 -26  21   1      467.09      477.40     62.47 o 
 -23  21   1     2826.84     3164.09    123.13 o 
 -20  21   1        5.03      -28.14     46.95 o 
 -17  21   1       14.88       39.60     36.47 o 
 -14  21   1      561.17      667.25     64.99 o 
 -11  21   1      881.00      877.99     54.92 o 
  -8  21   1    12482.75    12590.07    173.59 o 
  -5  21   1       66.13       57.84     39.74 o 
  -2  21   1      136.37       99.90     42.14 o 
   1  21   1     4371.91     4233.93    126.24 o 
   4  21   1     1030.98     1021.30     70.13 o 
   7  21   1     1757.87     1670.89     97.42 o 
  10  21   1     2671.77     2462.55    122.31 o 
  13  21   1        6.38       60.27     54.57 o 
  16  21   1      111.17       54.70     91.69 o 
 -37  22   1      183.46      382.40    110.38 o 
 -34  22   1       20.92      174.24     64.03 o 
 -31  22   1      769.34      640.17     84.97 o 
 -28  22   1      493.55      346.91     59.39 o 
 -25  22   1      643.39      671.85     66.09 o 
 -22  22   1     7474.37     7057.95    175.59 o 
 -19  22   1     2708.66     2536.69    106.30 o 
 -16  22   1        9.79       -5.27     38.46 o 
 -13  22   1     1278.49     1321.32     68.39 o 
 -10  22   1       55.98       -6.17     36.98 o 
  -7  22   1     2957.61     3000.10     89.35 o 
  -4  22   1      279.15      249.36     50.70 o 
  -1  22   1      116.24       70.95     45.28 o 
   2  22   1      638.68      544.41     61.27 o 
   5  22   1     2443.71     2196.43    109.55 o 
   8  22   1      264.33      333.60     60.63 o 
  11  22   1       27.70       80.45     52.28 o 
  14  22   1      124.74      236.20     63.89 o 
 -36  23   1        1.17       71.09     73.99 o 
 -33  23   1      201.55      244.97     64.67 o 
 -30  23   1     1434.40     1330.19    100.98 o 
 -27  23   1      192.10      250.52     55.49 o 
 -24  23   1     2405.36     2163.55    105.17 o 
 -21  23   1     3219.35     2979.31    118.59 o 
 -18  23   1      225.92      212.21     46.47 o 
 -15  23   1     1934.03     1919.83     82.14 o 
 -12  23   1     1807.48     1710.31     79.32 o 
  -9  23   1      670.49      666.58     55.28 o 
  -6  23   1    16034.08    15720.39    225.69 o 
  -3  23   1       90.37       56.68     43.44 o 
   0  23   1     1203.67     1312.80     79.67 o 
   3  23   1     2917.98     2661.52    116.53 o 
   6  23   1      770.02      900.21     81.81 o 
   9  23   1       16.93      113.56     55.04 o 
  12  23   1       40.18       27.53     57.96 o 
  15  23   1       29.79      -52.25    102.70 o 
 -38  24   1       96.59      -17.10    127.05 o 
 -35  24   1      240.22      401.04     74.42 o 
 -32  24   1        3.41       26.44     55.71 o 
 -29  24   1       23.71       98.31     55.79 o 
 -26  24   1       12.83       45.10     46.78 o 
 -23  24   1     1926.83     1822.11    100.93 o 
 -20  24   1        0.02      -43.49     43.49 o 
 -17  24   1       47.48       76.51     40.83 o 
 -14  24   1       18.18        5.03     43.42 o 
 -11  24   1     1736.98     1560.93     79.94 o 
  -8  24   1     1108.14     1044.39     70.65 o 
  -5  24   1      276.79      162.38     47.94 o 
  -2  24   1        8.44       55.27     42.96 o 
   1  24   1       83.05      104.91     48.52 o 
   4  24   1      279.24      290.01     58.96 o 
   7  24   1      326.44      235.73     58.02 o 
  10  24   1      376.49      624.13     75.14 o 
  13  24   1       33.95       52.98     81.32 o 
 -37  25   1      103.98      148.83    141.71 o 
 -34  25   1      113.19      141.40     67.54 o 
 -31  25   1      172.96      190.22     62.94 o 
 -28  25   1     1172.54     1117.62     93.38 o 
 -25  25   1        6.94       86.29     47.38 o 
 -22  25   1      105.30       89.28     48.03 o 
 -19  25   1      299.50      286.97     55.00 o 
 -16  25   1      156.34      228.60     45.83 o 
 -13  25   1     4479.72     4352.01    121.33 o 
 -10  25   1      196.78      182.00     48.55 o 
  -7  25   1    12241.07    12311.99    219.95 o 
  -4  25   1      652.05      615.68     59.19 o 
  -1  25   1       83.71       12.83     42.94 o 
   2  25   1       32.84       47.16     50.18 o 
   5  25   1        3.54       21.49     53.81 o 
   8  25   1       25.68       27.29     51.50 o 
  11  25   1      514.54      548.58     73.90 o 
 -36  26   1      153.48      286.62     72.75 o 
 -33  26   1      505.94      588.30     85.59 o 
 -30  26   1        4.23        1.59     58.69 o 
 -27  26   1     1899.13     1873.04    117.19 o 
 -24  26   1      602.16      518.93     65.74 o 
 -21  26   1       23.52       72.20     47.43 o 
 -18  26   1     3386.29     3252.38    113.66 o 
 -15  26   1      551.99      536.20     55.67 o 
 -12  26   1     8421.77     8399.83    170.23 o 
  -9  26   1     7767.36     7218.41    171.69 o 
  -6  26   1     2770.42     2674.53    108.66 o 
  -3  26   1        0.72       61.68     45.93 o 
   0  26   1      283.87      333.32     58.92 o 
   3  26   1      647.08      624.70     73.86 o 
   6  26   1      155.28      177.70     57.09 o 
   9  26   1      334.69      472.79     84.57 o 
 -35  27   1        7.63       21.75     62.39 o 
 -32  27   1        1.02       97.70     61.63 o 
 -29  27   1       20.12       53.58     74.15 o 
 -26  27   1       37.08      -42.75     50.26 o 
 -23  27   1      408.33      398.62     60.59 o 
 -20  27   1        8.44       15.06     45.57 o 
 -17  27   1      472.90      480.16     57.17 o 
 -14  27   1      522.91      525.74     56.91 o 
 -11  27   1    10079.91     8720.12    175.74 o 
  -8  27   1      940.44     1011.14     77.17 o 
  -5  27   1      199.15      203.24     51.38 o 
  -2  27   1        2.38       48.78     56.09 o 
   1  27   1      266.53      365.29     66.92 o 
   4  27   1      113.18      116.29     58.20 o 
   7  27   1      438.10      433.98     70.51 o 
  10  27   1       44.88      137.85     68.97 o 
 -34  28   1      422.20      360.77     74.94 o 
 -31  28   1      103.47      165.45     66.94 o 
 -28  28   1      341.82      288.55     69.50 o 
 -25  28   1       16.57       27.45     77.40 o 
 -22  28   1        0.24      -31.31     45.50 o 
 -19  28   1      992.75      987.37     71.19 o 
 -16  28   1      611.46      621.07     60.24 o 
 -13  28   1      756.12      837.14     66.99 o 
 -10  28   1       27.85       20.20     47.55 o 
  -7  28   1      610.47      654.90     67.40 o 
  -4  28   1      398.28      473.16     68.96 o 
  -1  28   1     1397.78     1414.01    102.75 o 
   2  28   1      252.09      402.31     69.96 o 
   5  28   1      157.01      132.83     65.65 o 
   8  28   1      211.32      196.90     69.95 o 
 -36  29   1       99.78      295.64    232.11 o 
 -33  29   1      729.14      833.37    101.07 o 
 -30  29   1      391.88      482.04     79.80 o 
 -27  29   1      485.48      659.29     78.30 o 
 -24  29   1        1.68       44.97     58.17 o 
 -21  29   1     2077.71     1994.89    107.10 o 
 -18  29   1      122.81      106.20     46.25 o 
 -15  29   1        1.06        8.01     40.58 o 
 -12  29   1      233.73      335.32     58.86 o 
  -9  29   1        2.92       95.47     46.22 o 
  -6  29   1     1877.57     1912.46    113.68 o 
  -3  29   1     2182.86     2163.31    123.25 o 
   0  29   1     1476.57     1711.63    118.10 o 
   3  29   1       45.37       14.93     61.61 o 
   6  29   1       96.58      189.27     70.36 o 
 -35  30   1      250.41      291.33    133.08 o 
 -32  30   1      329.98      299.81     82.61 o 
 -29  30   1      163.12      188.00     67.02 o 
 -26  30   1       16.81       87.98     60.10 o 
 -23  30   1       45.55       54.70     54.84 o 
 -20  30   1      249.74      251.84     57.46 o 
 -17  30   1      174.46      238.35     52.43 o 
 -14  30   1     3122.25     3042.93    121.66 o 
 -11  30   1     1994.85     1946.78     93.16 o 
  -8  30   1      677.62      735.80     72.60 o 
  -5  30   1     1103.20     1045.77     91.10 o 
  -2  30   1      491.16      555.78     78.56 o 
   1  30   1        3.47      -13.04     56.16 o 
   4  30   1        3.82      177.51     66.47 o 
 -34  31   1        0.08       82.17    131.94 o 
 -31  31   1      296.13      382.25     76.55 o 
 -28  31   1       35.77      171.89     65.64 o 
 -25  31   1      162.30      247.01     63.77 o 
 -22  31   1      259.73      328.81     86.87 o 
 -19  31   1     1990.23     1796.58     95.94 o 
 -16  31   1      376.51      263.44     54.68 o 
 -13  31   1       21.14       75.42     49.74 o 
 -10  31   1        7.16       40.76     49.64 o 
  -7  31   1     1667.88     1523.28    100.66 o 
  -4  31   1      188.37      186.68     61.21 o 
  -1  31   1      482.98      487.77     76.05 o 
   2  31   1       61.76      214.57     68.47 o 
 -33  32   1       52.00      102.47    160.64 o 
 -30  32   1        5.10       99.59     66.27 o 
 -27  32   1      325.79      264.98     73.24 o 
 -24  32   1       10.47      139.78     64.55 o 
 -21  32   1      624.96      478.44     78.11 o 
 -18  32   1        5.09      -20.99     51.35 o 
 -15  32   1      574.55      666.31     70.88 o 
 -12  32   1       94.89      187.11     49.74 o 
  -9  32   1      278.66      319.43     60.74 o 
  -6  32   1       85.92       48.94     99.98 o 
  -3  32   1       58.85       61.58     62.28 o 
   0  32   1      346.76      187.91     69.19 o 
 -32  33   1        2.15       74.60     86.64 o 
 -29  33   1       14.95       74.10     64.63 o 
 -26  33   1       37.18       17.18     60.85 o 
 -23  33   1        7.91       87.28     59.91 o 
 -20  33   1      159.56      159.00     64.97 o 
 -17  33   1     1687.52     1696.67    104.67 o 
 -14  33   1        3.20        5.88     46.71 o 
 -11  33   1        0.15       15.32     51.05 o 
  -8  33   1        2.42        1.85     49.26 o 
  -5  33   1      851.34      995.39     96.00 o 
  -2  33   1       38.86      128.15     65.03 o 
 -31  34   1      130.47       93.37     97.33 o 
 -28  34   1       21.89       45.73     62.66 o 
 -25  34   1      227.18      271.41     71.55 o 
 -22  34   1      100.16      120.63     61.88 o 
 -19  34   1        2.98       32.43     58.47 o 
 -16  34   1      120.54       44.59     53.42 o 
 -13  34   1      131.76      220.81     53.92 o 
 -10  34   1      572.43      864.29     83.70 o 
  -7  34   1      468.37      556.54     73.55 o 
  -4  34   1        1.93       88.21     63.74 o 
 -30  35   1       63.96      -26.27     91.32 o 
 -27  35   1     1126.15     1140.23    109.34 o 
 -24  35   1      404.92      398.09     80.09 o 
 -21  35   1      330.59      315.43     71.97 o 
 -18  35   1       25.48       66.19     61.54 o 
 -15  35   1        1.07      144.13     57.68 o 
 -12  35   1      158.24      245.30     61.60 o 
  -9  35   1      465.09      674.90     79.15 o 
  -6  35   1      570.34      723.40     91.68 o 
 -29  36   1      116.51      125.95    115.62 o 
 -26  36   1       81.37      147.33     69.64 o 
 -23  36   1       25.91      165.29     69.90 o 
 -20  36   1       25.44      -16.06     66.35 o 
 -17  36   1      130.25      220.84     70.77 o 
 -14  36   1       59.52       49.71     62.41 o 
 -11  36   1      214.06      331.93     72.12 o 
  -8  36   1      405.80      434.72    102.18 o 
 -25  37   1      682.86      766.34    114.30 o 
 -22  37   1      117.85      237.53     82.89 o 
 -19  37   1       18.52       35.94     92.75 o 
 -16  37   1      162.62      274.54     68.77 o 
 -13  37   1       49.67      305.64    179.62 o 
 -10  37   1      181.23      192.17    133.23 o 
 -24  38   1        7.52      168.28    117.09 o 
 -21  38   1       26.17     -110.30    146.77 o 
 -18  38   1       43.34      -66.11     84.01 o 
 -15  38   1      645.77      439.46    160.03 o 
   0   1   2   162233.75   180374.17    993.22 o 
  -2   2   2    26895.04    27252.34    172.48 o 
   1   2   2    76287.99    84750.06    470.51 o 
  -4   3   2   137797.98   154863.27    834.65 o 
  -1   3   2   131700.19   141257.53    664.43 o 
   2   3   2      121.35      221.27     23.08 o 
  -6   4   2   150526.50   165791.78    812.34 o 
  -3   4   2    14622.04    15307.84    124.71 o 
   0   4   2       13.17       21.12     15.52 o 
   3   4   2   112742.73   120113.60    633.64 o 
  -8   5   2    47259.01    54657.64    310.81 o 
  -5   5   2   186988.27   196039.02   1041.13 o 
  -2   5   2      519.03      443.43     22.91 o 
   1   5   2      287.28      285.48     21.77 o 
   4   5   2   105964.22   116931.38    659.97 o 
 -10   6   2    26766.50    28851.06    196.69 o 
  -7   6   2    38419.32    41243.14    243.85 o 
  -4   6   2    37500.62    40792.85    249.89 o 
  -1   6   2     5235.81     4716.13     57.86 o 
   2   6   2    12434.41    12494.10    107.49 o 
   5   6   2    23596.66    23794.89    202.19 o 
 -12   7   2    10400.21    12292.71    122.06 o 
  -9   7   2    30802.86    32417.81    209.73 o 
  -6   7   2     1055.04     1072.81     33.80 o 
  -3   7   2       66.01       22.03     15.40 o 
   0   7   2    56478.11    59295.27    350.66 o 
   3   7   2    10796.02    11042.89    110.20 o 
   6   7   2    10051.88    10735.92    127.58 o 
 -14   8   2    11047.36    11531.07    113.75 o 
 -11   8   2        5.20       15.03     13.91 o 
  -8   8   2    25888.27    27859.21    186.96 o 
  -5   8   2    14330.84    14749.12    124.97 o 
  -2   8   2      290.19      450.17     22.89 o 
   1   8   2     1820.65     1700.82     40.29 o 
   4   8   2    11496.50    11707.56    119.75 o 
   7   8   2        1.18       37.91     21.32 o 
 -16   9   2     3282.72     3348.16     78.12 o 
 -13   9   2     6887.37     6851.73     91.64 o 
 -10   9   2      254.02      320.69     24.06 o 
  -7   9   2     7618.88     7231.12     76.84 o 
  -4   9   2    11331.47    12017.35    103.07 o 
  -1   9   2    12949.42    13174.60    126.81 o 
   2   9   2     7290.84     7330.84     86.87 o 
   5   9   2    34139.08    39830.44    280.83 o 
   8   9   2        1.00        5.96     26.55 o 
 -18  10   2     4107.03     3686.32     85.64 o 
 -15  10   2       40.32       53.73     21.89 o 
 -12  10   2    11830.00    13424.32    133.47 o 
  -9  10   2     1820.54     1663.24     39.71 o 
  -6  10   2     1167.79     1151.14     31.15 o 
  -3  10   2      170.06      160.32     19.23 o 
   0  10   2       24.96       59.49     17.84 o 
   3  10   2     1377.12     1200.07     38.86 o 
   6  10   2    10936.91    12349.77    145.12 o 
   9  10   2       16.38       33.42     29.45 o 
 -20  11   2       10.51       17.05     30.76 o 
 -17  11   2     2347.26     2343.18     68.56 o 
 -14  11   2    11286.26    12936.68    130.01 o 
 -11  11   2    10654.07    12045.57    123.18 o 
  -8  11   2       78.20       60.25     17.41 o 
  -5  11   2     6839.61     7150.07     87.77 o 
  -2  11   2     2210.34     1881.84     41.05 o 
   1  11   2      566.97      638.57     31.60 o 
   4  11   2     1559.96     1404.27     43.63 o 
   7  11   2     3838.23     4324.68     89.07 o 
  10  11   2     1662.57     1594.59     68.36 o 
 -22  12   2      722.34      680.40     52.43 o 
 -19  12   2      274.46      233.11     35.97 o 
 -16  12   2        6.73       21.59     23.21 o 
 -13  12   2      599.07      479.92     29.82 o 
 -10  12   2     5196.45     5683.81     79.86 o 
  -7  12   2    15109.94    15658.28    131.32 o 
  -4  12   2      444.06      444.51     29.88 o 
  -1  12   2      549.98      545.39     28.78 o 
   2  12   2      248.98      229.15     25.50 o 
   5  12   2      277.35      404.30     35.52 o 
   8  12   2     1161.08     1273.01     56.07 o 
  11  12   2       43.48       44.03     38.81 o 
 -24  13   2        1.01      -34.02     34.02 o 
 -21  13   2     2813.63     2496.55     78.82 o 
 -18  13   2     2914.10     3020.91     80.22 o 
 -15  13   2      297.58      259.34     28.47 o 
 -12  13   2      225.09      444.02     30.55 o 
  -9  13   2     1903.09     2069.41     46.59 o 
  -6  13   2     7165.95     6878.58     97.70 o 
  -3  13   2     1950.21     2065.35     52.80 o 
   0  13   2     8496.37     9471.79    116.20 o 
   3  13   2      476.08      516.78     47.89 o 
   6  13   2       15.57       62.99     32.03 o 
   9  13   2       48.61       71.59     38.03 o 
  12  13   2      369.44      380.54     50.66 o 
 -26  14   2     1663.38     1519.68     73.87 o 
 -23  14   2     3256.27     3021.12     91.60 o 
 -20  14   2     2710.93     2528.28     86.34 o 
 -17  14   2      270.60      217.01     28.92 o 
 -14  14   2    20459.21    20387.72    177.15 o 
 -11  14   2      370.18      320.60     27.59 o 
  -8  14   2    50946.23    59338.70    381.73 o 
  -5  14   2     2475.89     2163.51     54.26 o 
  -2  14   2     3677.06     4210.01     78.74 o 
   1  14   2      538.19      485.28     31.76 o 
   4  14   2     1415.80     1148.61     51.75 o 
   7  14   2      508.48      474.59     44.76 o 
  10  14   2     3242.42     3364.58    101.04 o 
  13  14   2      165.34       79.71     44.07 o 
 -28  15   2      730.50      771.49     62.60 o 
 -25  15   2      905.35      929.22     66.68 o 
 -22  15   2     4848.49     4472.82    115.78 o 
 -19  15   2     1604.43     1689.14     65.52 o 
 -16  15   2      709.27      708.82     38.87 o 
 -13  15   2      102.08       83.81     21.98 o 
 -10  15   2     1398.25     1390.70     41.81 o 
  -7  15   2      183.51       95.42     19.59 o 
  -4  15   2    21382.72    22692.41    199.29 o 
  -1  15   2     1722.15     2005.16     58.01 o 
   2  15   2     4042.72     3814.71     95.34 o 
   5  15   2        6.40        7.43     29.53 o 
   8  15   2      182.72      335.27     51.51 o 
  11  15   2      429.17      357.68     50.79 o 
  14  15   2        4.68       88.12     43.17 o 
 -30  16   2      874.70      928.18     75.67 o 
 -27  16   2     1641.83     1679.80     82.49 o 
 -24  16   2     9861.33     9512.38    173.31 o 
 -21  16   2      469.32      479.66     58.43 o 
 -18  16   2      199.97      147.80     32.41 o 
 -15  16   2     1033.18      927.38     40.93 o 
 -12  16   2      265.06      251.10     27.23 o 
  -9  16   2     3446.64     3092.44     71.03 o 
  -6  16   2     1314.86     1332.78     47.67 o 
  -3  16   2      338.05      317.44     32.00 o 
   0  16   2       25.10        5.62     25.40 o 
   3  16   2       10.66      -30.35     30.35 o 
   6  16   2     5043.73     4968.49    121.85 o 
   9  16   2       19.26       82.62     45.48 o 
  12  16   2      251.61      245.11     47.04 o 
  15  16   2      145.38      195.48     58.34 o 
 -32  17   2      266.81      533.37     84.85 o 
 -29  17   2       90.54       71.73     45.33 o 
 -26  17   2       13.43       32.86     40.24 o 
 -23  17   2     4642.03     4372.14    129.45 o 
 -20  17   2     6381.83     6242.48    141.15 o 
 -17  17   2        0.40        8.21     29.64 o 
 -14  17   2     4767.04     4619.22     83.42 o 
 -11  17   2      193.05      244.35     29.57 o 
  -8  17   2     1890.46     1669.45     52.26 o 
  -5  17   2        0.93       29.23     25.45 o 
  -2  17   2     4011.34     3673.81     80.37 o 
   1  17   2        8.35      -27.50     30.58 o 
   4  17   2      192.45      215.69     40.45 o 
   7  17   2      242.77      200.98     46.24 o 
  10  17   2      209.31      205.61     44.75 o 
  13  17   2      966.81      920.88     78.07 o 
  16  17   2       76.57      240.62     60.33 o 
 -34  18   2        3.48       51.65     57.24 o 
 -31  18   2      110.56      186.41     57.46 o 
 -28  18   2      230.82      176.56     52.31 o 
 -25  18   2      869.49      915.57     69.82 o 
 -22  18   2     6542.36     6235.81    165.04 o 
 -19  18   2     1670.18     1439.72     72.67 o 
 -16  18   2      315.90      302.33     39.25 o 
 -13  18   2      641.11      607.98     50.36 o 
 -10  18   2      939.29      957.39     46.28 o 
  -7  18   2     1357.48     1476.73     52.03 o 
  -4  18   2       11.63       65.65     26.21 o 
  -1  18   2     1079.27     1070.85     55.80 o 
   2  18   2     1569.75     1573.48     66.09 o 
   5  18   2      289.79      361.14     50.46 o 
   8  18   2      444.55      430.99     53.01 o 
  11  18   2      204.06      225.10     47.13 o 
  14  18   2       66.77       41.56     57.74 o 
  17  18   2      142.15      240.85     80.52 o 
 -36  19   2      337.78      461.00     79.98 o 
 -33  19   2       51.60      128.36     60.53 o 
 -30  19   2      260.15      216.07     56.07 o 
 -27  19   2     1692.70     1603.74     96.38 o 
 -24  19   2     2013.58     1744.17     97.88 o 
 -21  19   2     1213.19     1169.10     88.40 o 
 -18  19   2      897.78      787.31     58.29 o 
 -15  19   2      177.13      181.84     28.13 o 
 -12  19   2      247.99      337.45     48.47 o 
  -9  19   2     3915.86     3856.88     89.63 o 
  -6  19   2     1118.75     1050.70     53.77 o 
  -3  19   2      656.50      641.50     43.96 o 
   0  19   2     1672.05     1532.98     66.29 o 
   3  19   2      686.03      708.80     58.04 o 
   6  19   2     1205.29     1391.39     75.42 o 
   9  19   2      326.25      361.05     51.42 o 
  12  19   2      844.10      935.46     77.33 o 
  15  19   2      108.31      189.93     56.30 o 
  18  19   2       31.44      221.93     69.51 o 
 -38  20   2       10.80       71.52    122.39 o 
 -35  20   2      250.03      308.18     71.95 o 
 -32  20   2      137.05       99.27     59.04 o 
 -29  20   2        1.72       60.14     48.74 o 
 -26  20   2      100.84      215.15     56.29 o 
 -23  20   2       23.15        9.61     37.29 o 
 -20  20   2        0.08       20.55     35.87 o 
 -17  20   2     1172.90      992.69     64.18 o 
 -14  20   2     2894.37     2688.87     93.88 o 
 -11  20   2      961.99      936.03     57.36 o 
  -8  20   2      344.70      322.63     41.48 o 
  -5  20   2     3988.23     3442.55     91.06 o 
  -2  20   2      102.45      123.82     42.34 o 
   1  20   2      242.74      309.79     50.96 o 
   4  20   2       32.06       55.80     33.01 o 
   7  20   2        1.31       49.91     40.31 o 
  10  20   2      449.32      528.50     62.50 o 
  13  20   2        6.11       22.81     55.03 o 
  16  20   2        1.92       68.60     58.09 o 
 -37  21   2      318.88      379.74    143.15 o 
 -34  21   2       24.18      157.76     67.24 o 
 -31  21   2      154.06      240.40     62.75 o 
 -28  21   2      756.44      802.79     82.58 o 
 -25  21   2        1.01       35.28     52.34 o 
 -22  21   2       43.33      -31.30     31.30 o 
 -19  21   2     7041.08     7097.10    190.71 o 
 -16  21   2      578.24      581.40     72.41 o 
 -13  21   2     3597.54     3642.00    109.76 o 
 -10  21   2       97.07       83.69     40.08 o 
  -7  21   2        1.51       10.73     37.73 o 
  -4  21   2     1120.24     1100.10     64.54 o 
  -1  21   2       92.41       22.37     41.65 o 
   2  21   2        6.87      -41.39     41.39 o 
   5  21   2      583.98      579.83     60.67 o 
   8  21   2      388.02      182.91     57.09 o 
  11  21   2      556.45      568.33     69.94 o 
  14  21   2        0.17      -28.94     63.14 o 
  17  21   2        4.89      225.54    161.65 o 
 -36  22   2      280.23      351.20     83.26 o 
 -33  22   2       43.18      142.69     66.49 o 
 -30  22   2        3.70       53.69     64.65 o 
 -27  22   2       94.01      147.46     55.83 o 
 -24  22   2     2212.54     1994.57    115.45 o 
 -21  22   2     1629.95     1398.32     96.43 o 
 -18  22   2     2117.92     2020.11     88.71 o 
 -15  22   2       40.77      -34.35     34.35 o 
 -12  22   2     5207.41     4808.28    118.85 o 
  -9  22   2      232.90      236.30     47.99 o 
  -6  22   2      331.38      283.26     47.87 o 
  -3  22   2    10478.85     9762.36    173.68 o 
   0  22   2      182.24      133.01     44.45 o 
   3  22   2      309.50      280.54     51.78 o 
   6  22   2       40.58       31.36     44.96 o 
   9  22   2        1.55       15.06     49.68 o 
  12  22   2        4.61      -45.42     60.58 o 
  15  22   2        2.29      165.22     65.72 o 
 -35  23   2     1162.95     1336.35    124.32 o 
 -32  23   2       77.35       62.83     57.52 o 
 -29  23   2      404.78      509.49     73.25 o 
 -26  23   2     1167.25     1020.17     89.43 o 
 -23  23   2     4712.34     4551.06    163.41 o 
 -20  23   2      133.91       72.20     37.74 o 
 -17  23   2      701.98      504.22     69.41 o 
 -14  23   2       91.39      146.53     46.89 o 
 -11  23   2      723.17      637.97     57.25 o 
  -8  23   2     2514.79     2422.55     91.73 o 
  -5  23   2        2.94      -23.58     45.37 o 
  -2  23   2    15996.57    15303.94    244.42 o 
   1  23   2      223.94      304.09     52.99 o 
   4  23   2      546.35      501.99     60.13 o 
   7  23   2     1115.98     1225.82     88.72 o 
  10  23   2        8.37       51.55     55.87 o 
  13  23   2      401.44      468.72     86.61 o 
 -37  24   2       48.22      165.54     89.82 o 
 -34  24   2       88.58      167.55     67.62 o 
 -31  24   2        5.24       23.01     53.37 o 
 -28  24   2        4.66       36.84     51.97 o 
 -25  24   2       81.03       38.40     54.65 o 
 -22  24   2     9900.40     9213.48    231.08 o 
 -19  24   2     1342.17     1274.26     95.51 o 
 -16  24   2      190.04      170.61     44.94 o 
 -13  24   2      852.63      763.43     61.75 o 
 -10  24   2     7968.94     7677.48    157.62 o 
  -7  24   2     1180.73     1123.75     75.40 o 
  -4  24   2     5542.82     5281.74    143.79 o 
  -1  24   2      185.50      104.49     50.28 o 
   2  24   2      413.88      348.50     59.48 o 
   5  24   2        0.74       21.56     64.24 o 
   8  24   2      458.00      524.04     71.23 o 
  11  24   2       62.85      105.39     84.75 o 
 -36  25   2      856.32      845.60     99.46 o 
 -33  25   2      109.16      121.25     64.96 o 
 -30  25   2      209.55      272.78     59.72 o 
 -27  25   2      793.97      942.96     91.45 o 
 -24  25   2      659.13      625.56     76.72 o 
 -21  25   2      158.56      220.66     63.52 o 
 -18  25   2      685.03      679.28     62.03 o 
 -15  25   2      278.50      272.32     49.13 o 
 -12  25   2        9.20       18.31     42.59 o 
  -9  25   2      163.57       87.71     50.41 o 
  -6  25   2     1356.84     1472.73     82.02 o 
  -3  25   2      311.77      296.72     53.40 o 
   0  25   2      465.38      450.84     63.69 o 
   3  25   2      161.01      197.65     59.23 o 
   6  25   2        3.78       80.28     58.75 o 
   9  25   2      478.41      448.13     82.74 o 
  12  25   2        0.04      132.77    105.40 o 
 -35  26   2       42.44      130.20     66.83 o 
 -32  26   2       35.80       61.02     54.54 o 
 -29  26   2      262.98      301.13     66.48 o 
 -26  26   2        0.02      -20.81     50.52 o 
 -23  26   2     1178.25     1141.34     93.65 o 
 -20  26   2       14.20       42.93     53.65 o 
 -17  26   2     1112.38     1048.27     65.77 o 
 -14  26   2      381.79      428.42     54.04 o 
 -11  26   2     1116.65     1114.51     69.75 o 
  -8  26   2      855.96      785.39     68.39 o 
  -5  26   2      352.42      341.29     54.43 o 
  -2  26   2       24.64       55.46     47.88 o 
   1  26   2     1312.14     1191.67     96.60 o 
   4  26   2       72.78      117.37     60.15 o 
   7  26   2       91.79       68.12     61.87 o 
  10  26   2       19.06      -29.97     72.11 o 
 -34  27   2      414.73      513.18    107.25 o 
 -31  27   2      241.56      210.12     60.81 o 
 -28  27   2      948.32     1002.40     96.12 o 
 -25  27   2       56.19       76.41     56.01 o 
 -22  27   2      126.32       40.82     56.20 o 
 -19  27   2      191.38      177.73     61.26 o 
 -16  27   2     2152.58     2186.89     92.62 o 
 -13  27   2        5.10      -10.00     42.21 o 
 -10  27   2      636.33      604.69     63.79 o 
  -7  27   2      489.79      510.98     58.94 o 
  -4  27   2      184.36      247.73     52.74 o 
  -1  27   2      139.73      100.22     51.39 o 
   2  27   2       82.93      181.58     57.51 o 
   5  27   2      468.02      341.60     71.46 o 
   8  27   2       73.33       72.53     68.53 o 
 -36  28   2      247.49        2.44    239.44 o 
 -33  28   2       18.16      158.79     68.87 o 
 -30  28   2       46.65       90.12     59.90 o 
 -27  28   2      944.93     1037.32     95.58 o 
 -24  28   2        5.64      -53.72     53.72 o 
 -21  28   2      100.05      103.96     59.84 o 
 -18  28   2     2404.74     2440.63    116.93 o 
 -15  28   2      220.49      214.07     57.63 o 
 -12  28   2     3893.99     3935.09    131.45 o 
  -9  28   2       20.07        2.45     44.39 o 
  -6  28   2      959.58      900.81     71.44 o 
  -3  28   2       40.05      157.31     53.54 o 
   0  28   2      262.37      293.34     63.88 o 
   3  28   2       28.82      101.58     62.07 o 
   6  28   2      312.14      199.82     66.01 o 
 -35  29   2      151.88      395.81    295.64 o 
 -32  29   2      422.23      322.98     72.38 o 
 -29  29   2       24.33       39.23     59.68 o 
 -26  29   2        0.52       45.00     58.75 o 
 -23  29   2      156.09      156.96     65.10 o 
 -20  29   2     1309.60     1277.43    101.51 o 
 -17  29   2        0.24       63.90     48.78 o 
 -14  29   2     1515.32     1441.20     80.50 o 
 -11  29   2       84.11      158.05     50.35 o 
  -8  29   2     1273.68     1333.87     85.69 o 
  -5  29   2       42.84       93.23     50.66 o 
  -2  29   2      210.68      197.76     69.38 o 
   1  29   2      145.12      161.71     64.97 o 
   4  29   2        8.94       58.89     66.80 o 
   7  29   2     1122.60     1130.37    181.24 o 
 -34  30   2      552.07      297.37    140.90 o 
 -31  30   2      139.27      235.66     70.42 o 
 -28  30   2      192.99       73.32     61.85 o 
 -25  30   2      172.80      142.60     60.08 o 
 -22  30   2      487.38      526.95     86.50 o 
 -19  30   2     1834.77     1792.63    114.72 o 
 -16  30   2     1945.39     1788.38     97.68 o 
 -13  30   2      731.48      778.11     71.23 o 
 -10  30   2      115.56       91.43     53.63 o 
  -7  30   2      876.98      951.01     74.58 o 
  -4  30   2       28.74      217.19     59.78 o 
  -1  30   2        4.69       70.53     59.59 o 
   2  30   2       59.60      175.57     89.42 o 
   5  30   2       95.72      201.00     76.60 o 
 -33  31   2      384.33      494.75     84.32 o 
 -30  31   2       38.38       88.71     65.48 o 
 -27  31   2       39.70       -9.17     49.37 o 
 -24  31   2        0.16      105.96     65.64 o 
 -21  31   2       41.20      -51.47     51.47 o 
 -18  31   2       11.46       38.77     51.90 o 
 -15  31   2      129.42      159.31     69.20 o 
 -12  31   2       88.41      135.86     48.43 o 
  -9  31   2       49.76       89.28     46.99 o 
  -6  31   2       57.29      133.72     54.80 o 
  -3  31   2      216.74      294.10     65.05 o 
   0  31   2        0.29       71.27     62.92 o 
   3  31   2        0.25       77.58     76.57 o 
 -32  32   2        8.43       12.90     60.29 o 
 -29  32   2       92.55       68.07     83.59 o 
 -26  32   2       31.74       32.59     57.73 o 
 -23  32   2      163.11      220.81     72.12 o 
 -20  32   2        0.94       52.33     55.74 o 
 -17  32   2      861.30      834.97     85.30 o 
 -14  32   2       47.64      114.97     55.57 o 
 -11  32   2      941.47     1007.46     77.27 o 
  -8  32   2      364.34      480.80     68.25 o 
  -5  32   2      343.79      373.40     69.84 o 
  -2  32   2      183.11      328.16     75.33 o 
   1  32   2      116.29      239.19     78.77 o 
 -31  33   2      135.84      341.78     71.21 o 
 -28  33   2        4.73      -49.85     62.79 o 
 -25  33   2        0.00       37.15     58.39 o 
 -22  33   2       30.35      123.56     60.90 o 
 -19  33   2      837.84      786.17     86.32 o 
 -16  33   2      480.92      531.74     70.26 o 
 -13  33   2      666.25      863.58     83.22 o 
 -10  33   2       10.78      102.16     55.04 o 
  -7  33   2      628.82      574.29     76.23 o 
  -4  33   2        0.01      164.00     65.62 o 
  -1  33   2       62.23       31.55     70.65 o 
 -30  34   2       85.19      266.66     85.74 o 
 -27  34   2      278.77      382.37     77.46 o 
 -24  34   2      654.90      663.95     87.15 o 
 -21  34   2       18.52      113.28     63.26 o 
 -18  34   2      332.41      498.57     93.08 o 
 -15  34   2       46.30       52.20     51.81 o 
 -12  34   2       91.58      209.24     61.36 o 
  -9  34   2      132.28      208.34     72.25 o 
  -6  34   2      101.53      128.24     72.48 o 
  -3  34   2      505.49      691.41    110.02 o 
 -29  35   2      400.94      701.53    238.49 o 
 -26  35   2       60.33       91.92     67.48 o 
 -23  35   2      600.36      676.44    118.37 o 
 -20  35   2       96.06      114.16     72.53 o 
 -17  35   2        1.91      106.16     62.85 o 
 -14  35   2      109.32      109.55     54.83 o 
 -11  35   2        3.31      126.68     66.33 o 
  -8  35   2       10.74      116.37     70.52 o 
  -5  35   2       53.40      101.79     76.70 o 
 -28  36   2       97.32      350.04    149.04 o 
 -25  36   2      216.55      246.27     73.99 o 
 -22  36   2      118.50       51.96     70.79 o 
 -19  36   2       39.96       94.52     70.46 o 
 -16  36   2       15.77       83.16     59.10 o 
 -13  36   2      126.19      102.30     81.27 o 
 -10  36   2       54.12      144.54     90.52 o 
  -7  36   2        4.44      -56.20    131.94 o 
 -24  37   2      297.33      347.87    189.68 o 
 -21  37   2      162.53      200.79     76.27 o 
 -18  37   2      204.25      420.20     73.57 o 
 -15  37   2        5.21       82.13     83.06 o 
 -12  37   2        1.95      361.44    157.75 o 
 -20  38   2      378.14      776.96    266.32 o 
 -17  38   2       57.29      112.36     87.96 o 
   0   0   3   160688.38   188623.05   1812.69 o 
  -5   4   3    35657.27    40915.90    271.27 o 
  -2   4   3     1478.15     2011.28     37.42 o 
   1   4   3    18411.48    20993.78    179.70 o 
  -4   5   3    23443.93    24173.87    182.90 o 
  -1   5   3    45060.49    45083.21    254.81 o 
   2   5   3     5288.33     3584.26    126.55 o 
  -9   6   3     4038.21     3823.01     58.77 o 
  -3   6   3     1599.55     1572.76     33.32 o 
  -8   7   3    32458.06    33182.88    219.55 o 
  -5   7   3     3609.23     3460.97     54.05 o 
   1   7   3      472.20      520.21     27.92 o 
   4   7   3     8302.04     7734.96    128.03 o 
   7   7   3    14826.07    14342.52    135.08 o 
 -13   8   3    15931.66    17373.42    149.60 o 
 -10   8   3    13920.74    13016.87    140.84 o 
  -7   8   3      345.79      414.82     24.42 o 
  -1   8   3    28033.76    30182.80    214.74 o 
   2   8   3     2283.18     2268.21     48.99 o 
   5   8   3    26122.65    28968.72    312.04 o 
   8   8   3     6376.51     2780.45    200.35 o 
 -15   9   3     2437.48     1954.60    109.64 o 
   6   9   3     3312.26     3010.28     65.33 o 
   9   9   3     1092.56     1003.72     47.89 o 
 -17  10   3      433.30      375.94     34.41 o 
 -14  10   3     1263.64     1513.34     68.09 o 
 -11  10   3     1903.43     1971.73    183.25 o 
  -2  10   3     8695.28    10146.28    123.63 o 
  10  10   3     1044.32      892.74     50.60 o 
 -19  11   3      263.94      324.97     37.68 o 
 -16  11   3     2421.32     2746.66     66.02 o 
 -13  11   3     6046.47     5939.21     84.75 o 
  -4  11   3     6357.68     6226.46     78.15 o 
  -1  11   3     1025.66     1220.38     41.06 o 
   2  11   3     4700.01     4921.83     84.33 o 
   5  11   3     1118.07      956.63     72.68 o 
   8  11   3     1731.13     1706.17     58.99 o 
 -21  12   3        2.14        6.09     32.17 o 
 -18  12   3       97.64       67.72     31.00 o 
  -9  12   3     3058.84     3135.05     63.18 o 
   3  12   3     1314.39     1648.44     90.85 o 
   6  12   3      239.95      124.99     28.79 o 
   9  12   3        1.56      -19.38     26.09 o 
  12  12   3      503.45      437.87     46.51 o 
 -23  13   3      725.55      719.98     60.32 o 
 -17  13   3     5468.70     5684.85    105.93 o 
 -11  13   3     5882.92     5688.45     91.90 o 
  -5  13   3    14842.41    15694.59    143.53 o 
   1  13   3     1927.75     2416.05     58.59 o 
   4  13   3       23.72       14.09     27.45 o 
   7  13   3     1284.91     1230.64     65.68 o 
  10  13   3      306.19      258.64     47.79 o 
  13  13   3      958.46      842.49     68.23 o 
 -25  14   3     1221.34     1395.95     82.87 o 
 -22  14   3     2094.78     2269.13     88.61 o 
  -7  14   3    11642.13    12804.29    126.77 o 
  -4  14   3      874.38      890.18     39.85 o 
   2  14   3       58.17       63.80     51.49 o 
   8  14   3      942.91     1007.37     57.63 o 
  11  14   3        9.34       60.79     37.92 o 
  14  14   3       30.56       78.50     46.41 o 
 -27  15   3     4885.32     4851.88    142.72 o 
 -24  15   3     2157.04     2033.86    134.54 o 
 -21  15   3     4522.87     4259.97    104.98 o 
 -15  15   3      673.79      602.92     39.59 o 
   0  15   3      634.42      568.79     37.70 o 
   3  15   3     1638.81     1508.26     64.66 o 
   6  15   3      310.51      333.97     41.96 o 
   9  15   3       19.44       85.19     43.43 o 
  12  15   3        6.95       26.82     45.45 o 
 -29  16   3       81.15       84.07     52.08 o 
 -23  16   3      261.41      234.76     53.34 o 
 -20  16   3     8366.04     7790.75    136.35 o 
 -17  16   3      338.30      449.09     43.00 o 
 -14  16   3      448.55      500.79     37.97 o 
 -11  16   3      361.11      456.68     37.07 o 
  -5  16   3     2751.24     2805.51     66.67 o 
   1  16   3       14.43       10.28     30.84 o 
   4  16   3     2156.70     2125.40     76.50 o 
   7  16   3       81.53      114.57     43.59 o 
  13  16   3      811.24      695.25     71.11 o 
  16  16   3        0.46      103.29     49.47 o 
 -31  17   3       71.43      230.52     66.17 o 
 -28  17   3      545.07      454.21     60.62 o 
 -25  17   3       26.45      123.70    124.53 o 
 -22  17   3     1802.91     1680.97     92.58 o 
 -19  17   3     2582.55     2484.83    194.10 o 
 -16  17   3       36.99       46.01     32.26 o 
 -13  17   3      194.81      190.65     34.38 o 
  -7  17   3       74.62      158.07     31.31 o 
  -1  17   3      449.49      506.77     43.98 o 
   5  17   3      553.36      560.30     53.99 o 
  11  17   3     1151.47     1010.36     80.44 o 
  14  17   3      389.95      411.77     59.99 o 
  17  17   3      102.91      182.61     65.87 o 
 -33  18   3       75.62       89.97     55.24 o 
 -30  18   3      839.55      722.65     74.68 o 
 -27  18   3      734.50      730.61     75.51 o 
 -18  18   3     2981.38     2759.41    210.43 o 
 -12  18   3       88.40       69.92     33.22 o 
  -9  18   3      489.50      441.00     38.96 o 
  -6  18   3      864.93      919.15    148.55 o 
   0  18   3     1675.15     1533.02     71.23 o 
   3  18   3      833.53      917.59     58.52 o 
   6  18   3     1383.00     1237.58     71.22 o 
   9  18   3       60.76      106.90     42.29 o 
  12  18   3      226.20      348.30     54.03 o 
  15  18   3       58.05       54.67     52.13 o 
  18  18   3       18.85       84.93     62.61 o 
 -35  19   3      139.60      184.67     81.95 o 
 -32  19   3      252.00      257.12     62.80 o 
 -29  19   3      901.58      912.91     80.96 o 
 -26  19   3      344.75      413.86     70.11 o 
  -8  19   3      441.11      434.21     46.64 o 
   1  19   3      120.48       95.32     36.24 o 
   4  19   3      156.43      149.83     43.69 o 
   7  19   3       43.24        7.42     39.49 o 
  10  19   3      144.76      144.89     50.97 o 
  13  19   3       83.40      208.11     60.75 o 
  16  19   3      219.10      254.66     65.09 o 
 -37  20   3       26.77       94.73    103.24 o 
 -34  20   3       82.92      221.50     73.52 o 
 -31  20   3       29.13       74.12     52.76 o 
 -25  20   3     1749.34     1633.55    104.12 o 
 -22  20   3        3.61       38.41     57.75 o 
 -19  20   3      130.00       76.38     45.71 o 
 -16  20   3     3687.94     2777.97    302.24 o 
 -13  20   3       12.61       56.82    106.24 o 
  -1  20   3     5187.52     4452.10    271.77 o 
   2  20   3      471.34      554.34     55.02 o 
   5  20   3     2926.59     2460.52     94.13 o 
   8  20   3      412.35      425.60     54.57 o 
  11  20   3      140.91      169.27     56.32 o 
  14  20   3      511.62      511.89     76.24 o 
  17  20   3       25.71      114.42     79.69 o 
 -36  21   3       26.85       69.46     63.87 o 
 -33  21   3      605.85      611.47     83.35 o 
 -30  21   3      412.73      430.51     67.12 o 
 -24  21   3        8.47       15.34     53.07 o 
 -18  21   3      422.20      480.95     58.94 o 
 -15  21   3      581.05      595.02     52.99 o 
 -12  21   3      998.01      815.17     94.92 o 
  -9  21   3      738.65      650.33     64.03 o 
  -6  21   3     6233.88     5518.40    121.38 o 
   0  21   3     1693.22     1704.42     85.35 o 
   3  21   3     1676.13     1403.19     88.39 o 
   6  21   3       73.75       69.08     44.54 o 
   9  21   3      648.37      551.74     74.57 o 
  12  21   3      236.73      360.49     79.22 o 
  15  21   3      168.09      211.44     78.30 o 
 -35  22   3        1.32       13.35     81.35 o 
 -32  22   3        3.39       45.86     55.63 o 
 -29  22   3     1376.22     1231.65     96.85 o 
 -26  22   3     2858.05     2797.38    135.71 o 
 -23  22   3      753.83      724.51     77.85 o 
 -20  22   3     1134.53     1038.30     89.66 o 
 -17  22   3       91.04       65.67     58.02 o 
 -14  22   3       97.85      245.93    137.33 o 
 -11  22   3     2917.69     2502.32    211.38 o 
  -8  22   3     3050.14     2930.09    103.51 o 
  -5  22   3       46.03      119.72    180.80 o 
  -2  22   3      589.87      610.40     61.04 o 
   1  22   3     1648.19     1571.22     83.07 o 
   4  22   3      378.40      463.48     63.60 o 
   7  22   3      495.07      409.99     61.05 o 
  10  22   3      491.82      475.26     82.24 o 
  13  22   3        1.48      159.01     70.18 o 
 -34  23   3       23.50      111.54     59.20 o 
 -25  23   3     2061.09     1709.03    108.40 o 
 -22  23   3     1242.53     1002.01     90.47 o 
 -19  23   3     1044.48      737.55    153.85 o 
 -16  23   3     1140.40     1217.67     83.59 o 
 -13  23   3      551.20      536.34     55.79 o 
 -10  23   3     1262.23     1250.05     77.19 o 
  -7  23   3      167.71      279.94     52.18 o 
  -4  23   3     5387.51     5147.19    139.97 o 
  -1  23   3        2.11      -41.96     41.96 o 
   2  23   3     2024.40     1865.61     99.90 o 
   8  23   3      243.16      192.27     72.45 o 
  11  23   3        8.48       84.93     76.94 o 
  14  23   3        7.85      182.91    102.60 o 
 -36  24   3       21.20      160.44     81.06 o 
 -33  24   3      632.39      708.85    103.48 o 
 -30  24   3       80.91      111.52     56.87 o 
 -27  24   3     2914.12     2878.95    174.78 o 
 -24  24   3      487.22      421.30     69.03 o 
 -21  24   3     1125.31     1174.88     94.27 o 
 -15  24   3       19.37       28.30     46.45 o 
 -12  24   3      139.68      166.65     44.02 o 
  -6  24   3     1508.80     1489.53     84.17 o 
  -3  24   3      116.39      152.34     47.20 o 
   0  24   3      960.32      928.94     76.88 o 
   3  24   3       21.78       43.61     50.16 o 
   6  24   3      768.84      917.87     91.89 o 
   9  24   3      324.23      343.16     89.63 o 
  12  24   3      502.30      633.51    104.83 o 
 -35  25   3       27.55      143.01     97.86 o 
 -32  25   3      529.87      480.28     74.97 o 
 -26  25   3     1036.89      947.57    118.37 o 
 -20  25   3     1820.20     1899.58    114.04 o 
 -14  25   3       23.90       42.91     45.37 o 
  -8  25   3      886.13      838.99     68.07 o 
  -5  25   3     2966.51     2684.02    125.54 o 
  -2  25   3     1166.08     1214.34     79.07 o 
   1  25   3      392.38      291.91     57.24 o 
   4  25   3       31.36       52.57     51.78 o 
   7  25   3       21.06       17.28     66.15 o 
  10  25   3       66.69       28.00     76.14 o 
 -34  26   3      152.26      134.14     64.24 o 
 -31  26   3        2.66       -3.97     51.98 o 
 -28  26   3       25.93       57.68     66.63 o 
 -25  26   3      762.38      725.47     82.38 o 
 -22  26   3      350.98      320.54     65.63 o 
 -19  26   3      387.61      374.75     61.72 o 
 -16  26   3     2778.48     2504.87    135.76 o 
 -13  26   3     1692.50     1482.99     84.33 o 
 -10  26   3     1627.02     1424.62     82.18 o 
  -7  26   3     1643.73     1455.31    103.85 o 
  -4  26   3     3934.43     3663.57    125.95 o 
  -1  26   3      393.20      438.98     66.49 o 
   2  26   3      298.53      371.33     61.96 o 
   5  26   3      474.48      236.39     76.10 o 
   8  26   3       38.80      129.22     81.55 o 
 -36  27   3      724.54      874.69    317.63 o 
 -33  27   3        7.90      -11.81     62.10 o 
 -30  27   3        3.73       39.41     56.51 o 
 -24  27   3       94.89       77.73     58.31 o 
 -21  27   3       46.94       21.36     63.56 o 
 -18  27   3       55.33       96.06     46.63 o 
 -15  27   3        3.88      -31.17     45.07 o 
 -12  27   3     4583.11     4494.85    139.54 o 
  -9  27   3     1299.33     1179.05     77.80 o 
  -6  27   3     1276.95     1445.83     86.33 o 
   0  27   3     1445.26     1448.00     96.25 o 
   3  27   3      114.27      155.98     80.55 o 
   6  27   3      170.13      229.13     78.45 o 
   9  27   3       30.61      188.13    141.71 o 
 -35  28   3      323.11      -90.40    266.32 o 
 -32  28   3      140.38      167.19     61.62 o 
 -29  28   3       35.89       80.61     60.46 o 
 -26  28   3       21.05       33.36     70.02 o 
 -23  28   3     1769.74     1635.71    113.36 o 
 -20  28   3      199.61      210.99     64.15 o 
 -17  28   3     1116.12     1030.59     75.66 o 
 -14  28   3      199.21      154.87     52.29 o 
 -11  28   3       34.43       29.91     49.41 o 
  -8  28   3      306.68      321.15     50.23 o 
  -5  28   3     4101.61     3927.57    134.04 o 
  -2  28   3      531.77      678.77     72.72 o 
   1  28   3      172.94      273.87     67.33 o 
   4  28   3      199.49      315.78     76.90 o 
   7  28   3      338.91      550.53    107.54 o 
 -34  29   3       63.89      138.67    216.23 o 
 -31  29   3       65.91       48.58     83.27 o 
 -28  29   3       31.56       44.14     61.70 o 
 -25  29   3       10.57        5.72     56.97 o 
 -22  29   3      783.81      786.35     87.64 o 
 -19  29   3       26.59       24.53     56.76 o 
 -16  29   3     1089.98     1281.70     83.59 o 
 -13  29   3      326.24      359.39     63.71 o 
 -10  29   3     2055.68     1795.68    104.70 o 
  -7  29   3       13.24      -11.38     89.65 o 
  -4  29   3     1646.90     1509.68     96.65 o 
  -1  29   3        1.58       49.93     52.86 o 
   2  29   3        0.08      157.65     64.14 o 
   5  29   3      109.58      145.71     82.40 o 
 -33  30   3       33.59      172.81     81.85 o 
 -30  30   3       34.35      104.67     64.48 o 
 -27  30   3      203.31      301.80     73.67 o 
 -24  30   3      369.81      269.86     70.82 o 
 -21  30   3      186.83      318.13     72.35 o 
 -18  30   3      230.68      327.32     55.14 o 
 -15  30   3     1993.04     1866.90    106.68 o 
 -12  30   3     1781.78     1481.48     99.19 o 
  -9  30   3      867.66      935.57     80.29 o 
  -6  30   3       25.07       68.58     50.10 o 
  -3  30   3       14.78       74.78     64.73 o 
   0  30   3        0.05      108.08     62.56 o 
   3  30   3      504.13      556.77    104.17 o 
 -32  31   3        9.72      -61.25     61.25 o 
 -29  31   3        0.44       39.25     63.46 o 
 -26  31   3        7.09       52.37     64.15 o 
 -23  31   3        0.26      -35.39     61.92 o 
 -20  31   3      109.02      166.77     62.70 o 
 -17  31   3       94.87       66.12     47.70 o 
 -14  31   3      622.16      751.93     75.73 o 
 -11  31   3       55.46       43.41     53.43 o 
  -8  31   3     2295.70     2342.32    121.81 o 
  -5  31   3       87.17      113.78     68.81 o 
  -2  31   3        7.67      131.11     56.36 o 
   1  31   3      100.83      251.73     66.09 o 
 -31  32   3      316.12      305.40     75.78 o 
 -28  32   3       33.48        9.66     77.03 o 
 -25  32   3        4.05       18.42     86.50 o 
 -22  32   3        1.16      -36.39     57.08 o 
 -19  32   3      110.00      137.59     62.28 o 
 -16  32   3      748.30      817.14    107.28 o 
 -13  32   3      258.50      274.77     62.33 o 
 -10  32   3      153.14      234.51     58.76 o 
  -7  32   3      674.66      774.47     83.55 o 
  -4  32   3       35.26       46.73     65.83 o 
  -1  32   3       14.33      139.25     60.83 o 
 -30  33   3       19.12       13.45     71.54 o 
 -27  33   3       30.55      108.35     65.61 o 
 -24  33   3       85.67      130.68     67.39 o 
 -21  33   3      508.62      598.82     82.97 o 
 -18  33   3      532.23      657.47     81.71 o 
 -15  33   3        1.74       62.87     55.93 o 
 -12  33   3       11.61       69.92     80.28 o 
  -9  33   3        0.60       75.93     63.53 o 
  -6  33   3       28.68      136.76     61.39 o 
  -3  33   3       46.05      249.68     73.59 o 
 -29  34   3       78.36     -102.70    102.70 o 
 -26  34   3        6.56      -41.55     59.33 o 
 -23  34   3      103.76       90.46     66.12 o 
 -20  34   3       88.15       89.27     69.05 o 
 -17  34   3       61.80      125.37     59.93 o 
 -14  34   3        8.04       77.17     60.03 o 
 -11  34   3      416.78      550.70     70.06 o 
  -8  34   3      144.04      140.75     75.59 o 
  -5  34   3       45.32      -11.94     99.80 o 
 -25  35   3       24.81      125.35     65.71 o 
 -22  35   3      109.69      160.37     83.77 o 
 -19  35   3       85.47       28.92    106.08 o 
 -16  35   3       20.57       79.21     74.85 o 
 -13  35   3      135.53      292.84     88.90 o 
 -10  35   3       23.05       62.26     94.33 o 
  -7  35   3      578.06      484.55    106.64 o 
 -27  36   3      197.35       17.10    149.04 o 
 -24  36   3       12.81       75.01     77.44 o 
 -21  36   3        4.48       13.09     62.62 o 
 -18  36   3      274.39      184.40     63.53 o 
 -15  36   3       53.27      224.87     60.98 o 
 -12  36   3        0.00       89.50     77.40 o 
 -23  37   3       53.76      224.78    234.55 o 
 -20  37   3       59.85       54.12    148.55 o 
 -17  37   3      434.04      480.51     84.94 o 
 -14  37   3      666.59      754.54    115.17 o 
  -1   1   4    17038.03    18995.63    151.77 o 
  -3   2   4    44165.39    46850.38    281.30 o 
   0   2   4     1397.84     1518.55     38.06 o 
  -5   3   4    15557.11    15722.65    142.28 o 
  -2   3   4        5.19        0.55     16.05 o 
   1   3   4    10569.85     9954.41     97.49 o 
  -7   4   4     2085.20     1633.31     38.50 o 
  -4   4   4     8972.61     9979.71    106.62 o 
  -1   4   4    15302.46    17419.54    138.54 o 
   2   4   4     1689.60     1735.64     40.86 o 
  -9   5   4     1056.62     1025.74     36.63 o 
  -6   5   4    15710.72    15917.69    146.25 o 
  -3   5   4    15363.25    15515.60    140.89 o 
   0   5   4    11629.04    11884.06    116.14 o 
   3   5   4        2.02        1.70     14.55 o 
 -11   6   4       40.97       91.04     22.72 o 
  -8   6   4    18544.34    21007.72    179.92 o 
  -5   6   4    66246.54    70508.32    424.15 o 
  -2   6   4    14705.05    17209.45    140.35 o 
   1   6   4     8670.07    10501.91    113.40 o 
   4   6   4    40007.04    42735.62    296.09 o 
 -13   7   4    13334.42    13102.29    136.31 o 
 -10   7   4     3794.20     3956.18     63.47 o 
  -7   7   4      510.40      618.31     30.81 o 
  -4   7   4     2906.78     2962.98     55.52 o 
  -1   7   4      314.39      316.39     23.08 o 
   2   7   4        9.98       41.01     17.11 o 
   5   7   4      962.00      942.49     39.51 o 
 -15   8   4     8905.20     7730.83    106.17 o 
 -12   8   4    11692.81    12263.83    125.94 o 
  -9   8   4    10024.68    10779.99    125.32 o 
  -6   8   4    14197.45    15085.73    157.58 o 
  -3   8   4        8.29       50.73     17.29 o 
   0   8   4     9028.94     8784.29    100.09 o 
   3   8   4     3543.32     3486.60     68.27 o 
   6   8   4     7514.80     7924.56    110.03 o 
 -17   9   4    11745.92    10903.01    141.66 o 
 -14   9   4     7644.96     7667.67    110.56 o 
 -11   9   4    18921.05    20581.83    168.18 o 
  -8   9   4     1483.42     1638.99     53.35 o 
  -5   9   4     1057.33     1029.75     35.78 o 
  -2   9   4       48.99       29.48     17.83 o 
   1   9   4     3422.11     3498.08     62.83 o 
   4   9   4     9602.42     9931.07    122.98 o 
   7   9   4     2837.48     2744.92     75.32 o 
 -19  10   4     1081.73      936.04     60.46 o 
 -16  10   4       60.22      186.27     30.48 o 
 -13  10   4    17344.97    17685.44    159.63 o 
 -10  10   4     4426.31     4868.30     80.62 o 
  -7  10   4     1170.48     1175.66     37.94 o 
  -4  10   4       68.05       63.08     18.15 o 
  -1  10   4      242.49      189.47     23.70 o 
   2  10   4     1003.84      958.04     40.92 o 
   5  10   4     3310.65     3598.72     71.46 o 
   8  10   4       65.99       13.48     25.12 o 
 -21  11   4      309.07      288.40     54.98 o 
 -18  11   4     5029.32     5055.07    117.44 o 
 -15  11   4     1149.98     1008.88     44.04 o 
 -12  11   4     1187.16      991.40     40.71 o 
  -9  11   4    12401.21    14334.65    143.81 o 
  -6  11   4    12516.80    13363.11    138.21 o 
  -3  11   4      337.09      282.36     24.52 o 
   0  11   4     2563.64     2814.14     60.33 o 
   3  11   4      178.42      199.01     26.63 o 
   6  11   4     1211.42     1275.02     53.23 o 
   9  11   4     3603.93     3535.14    101.56 o 
 -23  12   4      190.57      111.51     46.60 o 
 -20  12   4     3960.22     3815.54    114.73 o 
 -17  12   4      829.76      823.11     56.34 o 
 -14  12   4      127.22      119.18     31.31 o 
 -11  12   4      998.01     1220.24     44.92 o 
  -8  12   4     9617.79    10395.96    120.80 o 
  -5  12   4      996.36     1242.32     42.54 o 
  -2  12   4    13476.29    13747.65    138.22 o 
   1  12   4       14.82      -17.11     17.11 o 
   4  12   4      106.67       61.21     25.17 o 
   7  12   4      525.13      459.99     38.71 o 
  10  12   4       30.35       15.04     28.35 o 
 -25  13   4      322.38      334.72     52.13 o 
 -22  13   4      945.68      899.54     61.91 o 
 -19  13   4      198.08      168.70     43.17 o 
 -16  13   4     5080.13     5414.75    107.02 o 
 -13  13   4      181.92      158.17     32.87 o 
 -10  13   4      376.38      447.31     30.87 o 
  -7  13   4     3768.17     3957.72     73.09 o 
  -4  13   4       29.21       44.84     24.21 o 
  -1  13   4     5042.34     4842.45     80.69 o 
   2  13   4     2459.83     2670.89     64.80 o 
   5  13   4     1156.32     1334.46     57.25 o 
   8  13   4      346.95      313.54     48.42 o 
  11  13   4      387.75      386.38     59.38 o 
 -27  14   4     1651.70     1615.55     96.84 o 
 -24  14   4      652.86      562.19     60.65 o 
 -21  14   4     2301.11     2354.63     98.35 o 
 -18  14   4     1076.53     1075.73     62.52 o 
 -15  14   4     1007.95      905.23     52.13 o 
 -12  14   4        5.32      -16.41     27.51 o 
  -9  14   4     1723.04     1561.96     48.49 o 
  -6  14   4     2714.26     2773.77     62.40 o 
  -3  14   4     2090.08     1841.16     56.76 o 
   0  14   4     2750.88     3185.21     75.59 o 
   3  14   4       67.68       93.93     31.91 o 
   6  14   4      984.43      942.77     55.87 o 
   9  14   4       97.72       79.84     48.98 o 
  12  14   4       92.80      134.05     50.28 o 
 -29  15   4     1478.15     1399.21     95.70 o 
 -26  15   4      946.96      977.26     75.29 o 
 -23  15   4      153.87      236.93     52.12 o 
 -20  15   4     1148.61     1104.45     73.09 o 
 -17  15   4     1542.84     1480.51     69.76 o 
 -14  15   4      691.14      697.44     47.82 o 
 -11  15   4     2814.12     3134.42     78.67 o 
  -8  15   4       32.06       28.62     27.58 o 
  -5  15   4     3168.41     2907.73     76.13 o 
  -2  15   4      556.19      497.32     39.21 o 
   1  15   4      979.73      993.37     57.97 o 
   4  15   4     2313.79     2147.84     80.04 o 
   7  15   4      397.69      421.84     51.39 o 
  10  15   4      141.98      150.81     48.15 o 
  13  15   4     1697.49     1694.82     99.86 o 
 -31  16   4      492.71      681.87     73.28 o 
 -28  16   4      300.16      216.90     57.76 o 
 -25  16   4      248.50      263.71     51.51 o 
 -22  16   4     1080.21     1023.97     68.02 o 
 -19  16   4      399.93      344.25     50.60 o 
 -16  16   4     6425.06     6605.04    122.11 o 
 -13  16   4     2050.90     2111.71     76.16 o 
 -10  16   4     1820.54     1794.93     61.25 o 
  -7  16   4        1.28        4.82     27.39 o 
  -4  16   4     9773.79     9858.17    144.66 o 
  -1  16   4      743.80      670.64     46.93 o 
   2  16   4      332.65      293.20     38.30 o 
   5  16   4      610.10      607.18     55.50 o 
   8  16   4        3.27      -39.61     39.61 o 
  11  16   4      404.43      356.23     58.63 o 
  14  16   4       91.55       92.78     51.35 o 
 -33  17   4      422.32      549.27     77.33 o 
 -30  17   4       15.75      -17.14     46.82 o 
 -27  17   4       47.89       28.44     47.35 o 
 -24  17   4      173.72      167.57     49.82 o 
 -21  17   4     8241.97     7929.87    172.50 o 
 -18  17   4       25.81       15.96     40.30 o 
 -15  17   4     1383.58     1320.10     66.21 o 
 -12  17   4     1655.91     1576.72     68.39 o 
  -9  17   4     1972.96     1813.87     64.93 o 
  -6  17   4       12.90        9.89     30.13 o 
  -3  17   4      127.55       81.44     33.47 o 
   0  17   4       62.33       47.27     35.10 o 
   3  17   4      101.03      156.18     41.79 o 
   6  17   4      248.10      212.78     42.94 o 
   9  17   4        0.13       23.44     39.98 o 
  12  17   4      237.60      270.95     57.73 o 
  15  17   4      246.44      273.19     56.40 o 
 -35  18   4      487.51      506.49     98.78 o 
 -32  18   4        3.04       86.02     54.92 o 
 -29  18   4      169.60      217.06     54.70 o 
 -26  18   4     2392.84     2274.72    111.52 o 
 -23  18   4        2.70        5.09     46.75 o 
 -20  18   4      535.01      466.73     50.27 o 
 -17  18   4      196.00      199.30     46.02 o 
 -14  18   4        0.04      -30.12     36.10 o 
 -11  18   4     2471.73     2341.59     80.57 o 
  -8  18   4       67.69       58.11     33.49 o 
  -5  18   4     1520.70     1562.71     64.13 o 
  -2  18   4      612.94      755.81     60.86 o 
   1  18   4        0.08      -35.91     35.91 o 
   4  18   4       44.27      -32.75     32.75 o 
   7  18   4      144.34       70.71     44.66 o 
  10  18   4      865.12      707.01     69.45 o 
  13  18   4       58.87      -15.12     64.58 o 
  16  18   4       18.13      106.40     54.33 o 
 -34  19   4      768.50     1005.83     98.33 o 
 -31  19   4      318.31      321.67     67.04 o 
 -28  19   4      453.69      492.39     69.39 o 
 -25  19   4       79.69       84.28     51.24 o 
 -22  19   4    13587.76    13332.03    273.72 o 
 -19  19   4     2110.05     1818.22     93.08 o 
 -16  19   4     1556.61     1598.42     74.90 o 
 -13  19   4      195.86      195.62     43.42 o 
 -10  19   4       22.47      -24.00     35.16 o 
  -7  19   4      296.46      312.60     41.56 o 
  -4  19   4     3024.37     2835.65     84.84 o 
  -1  19   4     6046.00     5414.14    120.26 o 
   2  19   4      410.69      363.53     49.13 o 
   5  19   4     1292.03     1310.66     72.61 o 
   8  19   4       60.94       17.38     45.90 o 
  11  19   4      392.59      436.87     61.50 o 
  14  19   4        3.02      -19.21     49.47 o 
  17  19   4        8.75      137.11     88.42 o 
 -36  20   4       13.83        7.54     80.26 o 
 -33  20   4       13.76      -21.81     55.02 o 
 -30  20   4      257.12      297.34     63.62 o 
 -27  20   4      268.60      192.94     60.11 o 
 -24  20   4      709.44      641.12     74.95 o 
 -21  20   4     1073.79     1181.88     92.03 o 
 -18  20   4      210.91      249.20     53.72 o 
 -15  20   4     2574.82     2300.22     94.53 o 
 -12  20   4     2121.53     2246.67     92.42 o 
  -9  20   4     1743.23     1731.62     83.99 o 
  -6  20   4       32.42       15.64     37.68 o 
  -3  20   4      905.61      905.57     58.47 o 
   0  20   4        2.40       39.79     31.66 o 
   3  20   4     3419.59     3145.53    104.31 o 
   6  20   4       97.12      197.36     52.64 o 
   9  20   4      118.32      232.90     54.65 o 
  12  20   4       89.19      215.34     55.11 o 
  15  20   4        3.79       13.34     54.81 o 
 -35  21   4      132.48      286.18     68.85 o 
 -32  21   4     1473.08     1340.17    109.39 o 
 -29  21   4       87.74      130.01     57.12 o 
 -26  21   4      101.64       53.28     55.77 o 
 -23  21   4     1660.51     1766.54    111.68 o 
 -20  21   4     2558.34     2404.34    105.60 o 
 -17  21   4      183.61      100.11     42.94 o 
 -14  21   4      258.27      233.27     50.83 o 
 -11  21   4      894.63      874.88     69.40 o 
  -8  21   4      444.12      491.71     57.25 o 
  -5  21   4        0.00      -33.26     38.62 o 
  -2  21   4     5669.16     5338.71    138.88 o 
   1  21   4      585.21      656.62     61.82 o 
   4  21   4      666.81      643.07     76.88 o 
   7  21   4      205.17      179.54     82.50 o 
  10  21   4       14.41      140.62     55.89 o 
  13  21   4       57.61      226.13     78.92 o 
 -34  22   4     1175.55     1364.11    115.28 o 
 -31  22   4       68.98      178.90     56.84 o 
 -28  22   4      147.36       90.37     55.48 o 
 -25  22   4       36.45       24.32     53.40 o 
 -22  22   4      154.36       94.06     51.54 o 
 -19  22   4      820.38      859.77     71.95 o 
 -16  22   4      201.40      222.57     49.94 o 
 -13  22   4     2961.74     2980.09    110.49 o 
 -10  22   4     1935.36     1950.91     89.98 o 
  -7  22   4      834.12      947.65     68.85 o 
  -4  22   4     1802.62     1645.53     84.07 o 
  -1  22   4       21.54       32.76     39.09 o 
   2  22   4     3263.74     2815.47    110.40 o 
   5  22   4      331.57      262.74     63.65 o 
   8  22   4      209.94      211.92     62.49 o 
  11  22   4      243.11      373.11     74.35 o 
  14  22   4       17.05      202.50     93.83 o 
 -36  23   4       11.25      -80.63    158.81 o 
 -33  23   4      133.33      209.19     66.95 o 
 -30  23   4      127.45      222.94     61.48 o 
 -27  23   4      249.08      134.29     71.19 o 
 -24  23   4       24.76      105.28     55.17 o 
 -21  23   4      557.28      490.78     69.52 o 
 -18  23   4      434.31      384.54     61.11 o 
 -15  23   4     2050.02     1910.89     92.38 o 
 -12  23   4      520.91      604.87     63.87 o 
  -9  23   4     3080.80     3388.91    115.37 o 
  -6  23   4      384.15      352.28     61.22 o 
  -3  23   4     2137.67     2186.54     97.34 o 
   0  23   4        7.73      -39.09     39.77 o 
   3  23   4     1053.40      905.78     88.45 o 
   6  23   4      294.20      284.25     72.82 o 
   9  23   4       61.07      161.57     67.85 o 
  12  23   4       93.52      155.07     76.98 o 
 -35  24   4        2.01       62.60     60.44 o 
 -32  24   4       77.97       48.58     70.88 o 
 -29  24   4       83.36      127.31     70.44 o 
 -26  24   4       40.71      -38.42     51.17 o 
 -23  24   4      721.81      726.92     79.39 o 
 -20  24   4       30.84       31.78     45.61 o 
 -17  24   4      980.58     1101.41     73.63 o 
 -14  24   4      112.22      118.96     47.26 o 
 -11  24   4        8.82       73.57     45.86 o 
  -8  24   4        1.85       15.85     47.66 o 
  -5  24   4       80.23       84.72     51.24 o 
  -2  24   4      133.09       95.58     43.96 o 
   1  24   4        0.12       11.64     45.46 o 
   4  24   4       34.89      119.41     57.81 o 
   7  24   4       11.87        2.08     63.17 o 
  10  24   4       23.35       84.62     74.76 o 
 -34  25   4       19.70       86.73     68.21 o 
 -31  25   4       24.99      104.87     58.55 o 
 -28  25   4      140.30      303.54     83.41 o 
 -25  25   4       74.98       57.31     58.38 o 
 -22  25   4     3103.47     3002.25    141.88 o 
 -19  25   4     1841.01     1719.22     96.93 o 
 -16  25   4      278.06      303.67     51.93 o 
 -13  25   4      514.46      521.07     60.10 o 
 -10  25   4      237.86      199.44     52.87 o 
  -7  25   4     3205.09     3129.37    128.45 o 
  -4  25   4      316.37      350.11     61.66 o 
  -1  25   4      261.47      299.20     52.04 o 
   2  25   4        1.67        5.92     55.44 o 
   5  25   4       11.79       82.53     62.60 o 
   8  25   4      114.50      349.55    111.09 o 
  11  25   4       16.06      368.94    153.93 o 
 -33  26   4       58.41       16.32     54.53 o 
 -30  26   4       76.64       88.79     58.16 o 
 -27  26   4       49.89       64.70     56.80 o 
 -24  26   4       97.02       87.99     57.72 o 
 -21  26   4      177.21      272.24     66.27 o 
 -18  26   4      215.61      217.02     55.61 o 
 -15  26   4      114.89      122.56     48.84 o 
 -12  26   4      715.01      790.17     68.53 o 
  -9  26   4      517.77      413.03     60.33 o 
  -6  26   4      876.70      892.58     72.68 o 
  -3  26   4      162.02      201.91     53.90 o 
   0  26   4       45.73       -9.89     44.72 o 
   3  26   4      395.15      331.40     66.33 o 
   6  26   4      409.17      462.59    119.90 o 
   9  26   4       38.58       49.64    100.79 o 
 -35  27   4      170.04       98.89    137.85 o 
 -32  27   4      344.25      454.12     74.44 o 
 -29  27   4       37.44       93.80     62.14 o 
 -26  27   4      254.48      222.68     67.07 o 
 -23  27   4       65.88      111.54     57.81 o 
 -20  27   4      700.92      735.78     84.34 o 
 -17  27   4      685.42      602.62     64.46 o 
 -14  27   4     1842.38     1676.86     91.90 o 
 -11  27   4        4.24      -63.13     63.13 o 
  -8  27   4     1475.80     1457.53     97.24 o 
  -5  27   4      379.17      402.75     61.74 o 
  -2  27   4        0.03       21.25     70.40 o 
   1  27   4      701.93      929.94     90.44 o 
   4  27   4        9.13       76.74     60.68 o 
   7  27   4        0.24       43.90     73.79 o 
 -34  28   4      253.61      492.25    159.53 o 
 -31  28   4      368.28      322.07     73.04 o 
 -28  28   4      227.96      234.72     66.82 o 
 -25  28   4      486.79      507.13     79.42 o 
 -22  28   4      166.49      166.58     60.82 o 
 -19  28   4      413.76      357.38     61.64 o 
 -16  28   4        8.00       93.56     47.17 o 
 -13  28   4     2709.15     2476.78    118.57 o 
 -10  28   4        9.47       48.02     50.34 o 
  -7  28   4      924.12     1038.33     84.56 o 
  -4  28   4       59.51       71.59     49.10 o 
  -1  28   4       15.61       55.47     56.09 o 
   2  28   4      837.12     1051.56     97.36 o 
   5  28   4      150.46      199.77     77.01 o 
 -33  29   4        8.01      -37.66    131.71 o 
 -30  29   4        0.98      -40.31     62.65 o 
 -27  29   4      285.77      217.59     66.03 o 
 -24  29   4      240.77      249.04     69.61 o 
 -21  29   4      104.44       76.61     60.99 o 
 -18  29   4      234.28      210.23     53.33 o 
 -15  29   4       53.87       91.93     46.37 o 
 -12  29   4        4.90       25.48     48.80 o 
  -9  29   4      108.27      146.01     55.07 o 
  -6  29   4        7.45      117.99     52.07 o 
  -3  29   4        3.67       88.90     62.48 o 
   0  29   4       53.77      174.33     71.86 o 
   3  29   4      245.47      407.52     98.79 o 
 -32  30   4      387.17      387.77    139.10 o 
 -29  30   4      253.62      218.73     74.30 o 
 -26  30   4      275.41      425.93     79.46 o 
 -23  30   4        8.03       64.84     59.87 o 
 -20  30   4       48.50       23.61     55.81 o 
 -17  30   4     2352.93     2294.30    107.94 o 
 -14  30   4      102.83      176.57     57.15 o 
 -11  30   4      131.67      185.17     73.21 o 
  -8  30   4      277.98      283.67     59.41 o 
  -5  30   4       15.35      144.96     57.89 o 
  -2  30   4      165.84      122.65     58.34 o 
   1  30   4        0.05       79.69     86.15 o 
 -31  31   4       28.56      -12.05     95.78 o 
 -28  31   4       19.01       55.77     64.52 o 
 -25  31   4        1.48        7.37     57.13 o 
 -22  31   4      292.44      281.31     65.99 o 
 -19  31   4       45.75       38.72     53.64 o 
 -16  31   4      584.26      605.65     70.43 o 
 -13  31   4       15.75       45.14     51.29 o 
 -10  31   4      870.60      926.20     82.70 o 
  -7  31   4      645.78      660.77     89.55 o 
  -4  31   4        4.63       47.85     58.60 o 
  -1  31   4       47.52      197.38     91.10 o 
 -30  32   4      111.45       89.92     87.37 o 
 -27  32   4      321.81      238.77     72.94 o 
 -24  32   4       17.90       41.71     65.79 o 
 -21  32   4       71.80      117.47     58.72 o 
 -18  32   4      148.38      265.85     69.20 o 
 -15  32   4      212.73      163.29     54.88 o 
 -12  32   4      212.08      222.42     58.50 o 
  -9  32   4       72.50      242.89     58.98 o 
  -6  32   4      264.36      227.57     72.01 o 
  -3  32   4       13.81       67.99     71.85 o 
   0  32   4        1.84      249.21    244.33 o 
 -29  33   4       18.09        9.87    110.87 o 
 -26  33   4      426.51      439.63    114.73 o 
 -23  33   4      984.93     1043.92    102.09 o 
 -20  33   4      642.97      606.08     82.08 o 
 -17  33   4       97.71      179.06     55.61 o 
 -14  33   4       23.86       75.66     57.57 o 
 -11  33   4        3.08       35.54     51.92 o 
  -8  33   4       38.95       41.36     64.99 o 
  -5  33   4      119.84      316.09     80.55 o 
 -28  34   4      349.49      627.92    190.58 o 
 -25  34   4       71.43      135.33     66.18 o 
 -22  34   4      125.26      177.32     66.98 o 
 -19  34   4       85.26       96.64     67.24 o 
 -16  34   4       38.88      207.06     59.32 o 
 -13  34   4      537.33      607.10     71.16 o 
 -10  34   4        2.60        2.06     53.22 o 
  -7  34   4      349.29      294.77     70.84 o 
 -27  35   4      226.96      351.83    168.59 o 
 -24  35   4       63.38       23.23     80.86 o 
 -21  35   4      130.96      122.76     69.20 o 
 -18  35   4        3.39      -60.60     60.60 o 
 -15  35   4       50.74      187.81     83.34 o 
 -12  35   4      308.38      319.70     82.57 o 
  -9  35   4       39.34      173.30     87.65 o 
 -20  36   4      286.10      243.52    107.30 o 
 -17  36   4       65.25      -30.69     63.48 o 
 -14  36   4       25.14      169.15     71.49 o 
 -11  36   4        7.57      164.80    116.06 o 
   0   1   5       72.09       47.60     14.96 o 
  -2   2   5     1177.79     1184.19     37.12 o 
   1   2   5    12009.98    12649.21    121.13 o 
  -4   3   5     1181.52     1208.83     35.90 o 
  -1   3   5    29461.41    33316.57    230.97 o 
   2   3   5      108.40      139.71     20.65 o 
  -6   4   5     8760.52     9183.82    114.09 o 
  -3   4   5    23782.66    23647.67    179.69 o 
   0   4   5     1191.38     1303.00     40.84 o 
   3   4   5     6287.54     6331.22     86.43 o 
  -8   5   5     5719.73     5674.96     87.61 o 
  -5   5   5     8629.06    10400.15    120.42 o 
  -2   5   5     1678.09     1403.72     39.41 o 
   1   5   5     8043.32     7440.99     92.27 o 
   4   5   5    18773.02    19100.06    172.61 o 
 -10   6   5     1250.28     1530.16     53.88 o 
  -7   6   5     3273.70     3105.41     63.13 o 
  -4   6   5      149.35      247.25     27.18 o 
  -1   6   5     4257.96     4635.19     71.52 o 
   2   6   5      140.42      211.02     24.06 o 
   5   6   5      939.37      896.40     42.02 o 
 -12   7   5     1297.40     1476.10     52.41 o 
  -9   7   5        4.03      -14.66     23.11 o 
  -6   7   5    24435.25    26985.58    212.34 o 
  -3   7   5    12938.17    12867.43    124.81 o 
   0   7   5     9322.79     8806.35    109.18 o 
   3   7   5      150.88      149.97     22.83 o 
   6   7   5    13810.51    13636.63    159.28 o 
 -14   8   5     3184.57     2874.10     72.93 o 
 -11   8   5     1858.66     2545.37     67.85 o 
  -8   8   5       66.53       42.78     21.81 o 
  -5   8   5     1330.72      944.67     37.56 o 
  -2   8   5     2550.77     2477.43     53.13 o 
   1   8   5     3012.88     2978.54     64.09 o 
   4   8   5     3759.58     3825.62     72.53 o 
   7   8   5       30.93      -28.57     28.57 o 
 -16   9   5     1248.56     1098.98     61.58 o 
 -13   9   5       44.56       33.47     31.14 o 
 -10   9   5      686.40      835.92     45.49 o 
  -7   9   5    28361.74    31881.92    272.33 o 
  -4   9   5      926.52      940.71     42.48 o 
  -1   9   5      392.71      639.96     32.31 o 
   2   9   5      707.82      774.09     41.22 o 
   5   9   5        6.11       18.08     23.00 o 
   8   9   5       30.21       34.80     35.02 o 
 -18  10   5     3768.54     3469.68    101.80 o 
 -15  10   5     1516.09     1550.48     63.89 o 
 -12  10   5     1918.79     1738.93     67.55 o 
  -9  10   5     2471.95     3030.01     77.07 o 
  -6  10   5      984.95      966.54     46.72 o 
  -3  10   5      489.59      473.08     28.02 o 
   0  10   5      661.80      681.54     34.98 o 
   3  10   5       89.18      108.63     25.96 o 
   6  10   5        9.21       25.43     31.26 o 
   9  10   5     1567.50     1393.40     77.89 o 
 -20  11   5    10226.44     9535.85    173.15 o 
 -17  11   5      398.73      411.80     48.19 o 
 -14  11   5     7965.58     7917.38    130.30 o 
 -11  11   5     1201.87     1065.31     52.12 o 
  -8  11   5      994.24      778.55     43.95 o 
  -5  11   5      958.31      882.51     37.00 o 
  -2  11   5     1195.02     1254.47     42.69 o 
   1  11   5     2804.86     3195.45     69.43 o 
   4  11   5      974.17     1100.41     47.22 o 
   7  11   5       44.43       38.80     34.58 o 
  10  11   5        1.04      -12.98     34.65 o 
 -22  12   5      999.60      884.37     61.73 o 
 -19  12   5     4453.43     4282.72    114.79 o 
 -16  12   5      432.60      400.78     43.93 o 
 -13  12   5     6633.32     6357.58    125.44 o 
 -10  12   5     3996.79     3768.70     86.84 o 
  -7  12   5       24.30       49.75     26.62 o 
  -4  12   5      871.69      922.46     40.75 o 
  -1  12   5      137.36      142.88     25.81 o 
   2  12   5       91.03      110.80     27.54 o 
   5  12   5        9.40       42.04     27.82 o 
   8  12   5     1617.65     1565.39     77.47 o 
  11  12   5      120.72       59.82     42.13 o 
 -24  13   5       25.75        8.16     44.35 o 
 -21  13   5    12962.23    12076.09    200.06 o 
 -18  13   5      114.27       75.68     41.65 o 
 -15  13   5     1233.98     1139.08     58.73 o 
 -12  13   5      276.43      261.50     37.41 o 
  -9  13   5     1888.80     1951.77     65.64 o 
  -6  13   5      872.52      820.28     45.92 o 
  -3  13   5     1456.24     1614.20     53.01 o 
   0  13   5     1079.67     1042.11     48.02 o 
   3  13   5      725.34      667.66     47.55 o 
   6  13   5      283.95      246.06     44.97 o 
   9  13   5        9.82       50.36     41.46 o 
  12  13   5     1613.71     1487.23     91.47 o 
 -26  14   5       22.59       63.14     47.81 o 
 -23  14   5     4847.87     4285.20    121.95 o 
 -20  14   5      422.13      389.84     53.02 o 
 -17  14   5       48.02       41.73     39.40 o 
 -14  14   5      296.27      258.66     37.16 o 
 -11  14   5        3.94      -11.67     27.64 o 
  -8  14   5     3308.51     3060.72     89.35 o 
  -5  14   5      846.61      751.32     51.75 o 
  -2  14   5       82.12       80.56     32.91 o 
   1  14   5      928.87      948.22     51.22 o 
   4  14   5       39.98       44.29     40.14 o 
   7  14   5        0.00      -27.06     42.02 o 
  10  14   5      861.94      857.27     66.66 o 
  13  14   5      151.29      234.46     54.24 o 
 -28  15   5      381.99      384.12     63.45 o 
 -25  15   5      120.70      157.64     49.98 o 
 -22  15   5     1112.41     1106.83     70.63 o 
 -19  15   5     1089.75     1032.20     66.74 o 
 -16  15   5     1147.50     1264.10     62.19 o 
 -13  15   5      480.86      609.86     52.28 o 
 -10  15   5      144.83      149.46     37.32 o 
  -7  15   5     2437.10     2627.18     84.35 o 
  -4  15   5       74.81       33.84     28.50 o 
  -1  15   5     2954.43     2973.57     83.71 o 
   2  15   5       63.78       65.85     31.14 o 
   5  15   5      118.19       77.81     36.00 o 
   8  15   5      103.84      107.60     44.33 o 
  11  15   5     2001.98     2000.08    104.12 o 
  14  15   5      236.33      296.12     57.24 o 
 -30  16   5        2.98       75.95     50.49 o 
 -27  16   5      417.77      372.00     62.65 o 
 -24  16   5      507.57      568.94     62.69 o 
 -21  16   5      595.80      555.82     56.02 o 
 -18  16   5     2921.76     2556.67     98.03 o 
 -15  16   5     2756.61     2638.63     88.46 o 
 -12  16   5        4.28       27.33     37.21 o 
  -9  16   5     7932.74     7773.06    145.10 o 
  -6  16   5       94.49      104.70     37.72 o 
  -3  16   5       21.01        2.19     30.71 o 
   0  16   5      546.70      583.12     50.07 o 
   3  16   5     1876.30     1659.04     83.39 o 
   6  16   5      113.36      112.82     40.58 o 
   9  16   5      160.88      179.34     51.77 o 
  12  16   5      345.36      372.54     60.83 o 
  15  16   5        0.06       80.80     51.33 o 
 -32  17   5      211.88      290.41     60.31 o 
 -29  17   5       51.15      131.20     53.34 o 
 -26  17   5        0.01        9.11     45.73 o 
 -23  17   5      371.66      298.57     56.87 o 
 -20  17   5        1.51      -38.41     38.41 o 
 -17  17   5     1364.49     1339.04     77.06 o 
 -14  17   5       31.34      -18.44     38.67 o 
 -11  17   5      372.10      386.34     48.91 o 
  -8  17   5       33.18       32.11     38.26 o 
  -5  17   5       30.85       33.09     36.48 o 
  -2  17   5     2388.51     1953.14     72.20 o 
   1  17   5      194.74      162.07     35.08 o 
   4  17   5      191.67      210.46     47.08 o 
   7  17   5       55.19       45.80     45.83 o 
  10  17   5      510.19      601.46     66.74 o 
  13  17   5       65.36      201.15     57.66 o 
  16  17   5      280.56      362.95     66.17 o 
 -34  18   5      419.03      597.26     86.88 o 
 -31  18   5      529.14      619.54     83.17 o 
 -28  18   5       43.15      154.36     54.07 o 
 -25  18   5      567.20      575.64     67.74 o 
 -22  18   5       75.75       70.31     41.84 o 
 -19  18   5      843.57      760.88     66.64 o 
 -16  18   5       93.76      108.23     41.90 o 
 -13  18   5      104.09      120.55     41.81 o 
 -10  18   5      980.55     1104.71     65.13 o 
  -7  18   5     1451.02     1622.63     71.89 o 
  -4  18   5     1565.17     1518.63     73.66 o 
  -1  18   5      527.22      362.98     40.83 o 
   2  18   5     3464.56     3312.19    114.05 o 
   5  18   5        5.17       80.17     49.64 o 
   8  18   5     1510.33     1387.61     96.81 o 
  11  18   5      153.81      170.13     55.25 o 
  14  18   5       85.03      309.67     64.89 o 
  17  18   5       12.59       41.41    113.60 o 
 -36  19   5        5.45       36.89    114.65 o 
 -33  19   5      321.65      207.48     67.22 o 
 -30  19   5      407.52      407.35     77.16 o 
 -27  19   5      593.69      575.71     76.82 o 
 -24  19   5       35.84       13.63     47.22 o 
 -21  19   5     1389.31     1471.18     82.32 o 
 -18  19   5      622.84      620.87     61.13 o 
 -15  19   5        7.36      -31.85     39.74 o 
 -12  19   5      713.41      796.33     60.77 o 
  -9  19   5     3829.99     3913.02    109.90 o 
  -6  19   5     3033.70     2867.74     91.55 o 
  -3  19   5     3418.18     3337.74    114.55 o 
   0  19   5      301.48      375.98     62.35 o 
   3  19   5     2651.92     2662.38    105.52 o 
   6  19   5        0.05       40.16     44.86 o 
   9  19   5       75.59      142.13     55.22 o 
  12  19   5        4.53       16.23     53.54 o 
  15  19   5       30.52       83.54     56.32 o 
 -35  20   5      128.90      179.55     77.86 o 
 -32  20   5      358.72      433.64     79.56 o 
 -29  20   5       91.54       79.46     53.16 o 
 -26  20   5     2832.43     2469.85    130.25 o 
 -23  20   5        4.43       86.82     54.77 o 
 -20  20   5      356.09      397.46     57.31 o 
 -17  20   5      650.75      689.32     58.35 o 
 -14  20   5      382.31      388.05     53.97 o 
 -11  20   5     1700.48     1534.52     81.86 o 
  -8  20   5     4538.70     4498.77    119.43 o 
  -5  20   5     3839.47     3828.88    110.44 o 
  -2  20   5     5570.56     5543.48    134.98 o 
   1  20   5     1599.97     1586.21     83.78 o 
   4  20   5      169.00      230.75     47.54 o 
   7  20   5        1.13      -12.22     56.64 o 
  10  20   5       76.15      118.10     53.94 o 
  13  20   5       46.10       76.96     57.85 o 
 -34  21   5       29.95       92.37     59.02 o 
 -31  21   5      232.86       98.52     73.78 o 
 -28  21   5       44.59       46.35     52.99 o 
 -25  21   5      229.36      262.12     63.41 o 
 -22  21   5      185.45      216.92     51.70 o 
 -19  21   5     2561.34     2532.89    111.74 o 
 -16  21   5      925.09      879.92     68.31 o 
 -13  21   5      810.87      848.78     67.31 o 
 -10  21   5     1321.59     1516.87     84.04 o 
  -7  21   5      141.22       73.00     44.44 o 
  -4  21   5     1130.44     1117.96     82.73 o 
  -1  21   5     1877.20     1788.04     92.20 o 
   2  21   5      757.28      682.49     71.92 o 
   5  21   5     1058.34      847.84     81.53 o 
   8  21   5      296.20      311.68     61.01 o 
  11  21   5       20.23       67.17     54.84 o 
  14  21   5       65.10      186.50     77.33 o 
 -33  22   5       31.86      -21.51     58.63 o 
 -30  22   5        0.15      -33.49     53.80 o 
 -27  22   5       59.38       31.98     54.08 o 
 -24  22   5      190.32      145.96     61.19 o 
 -21  22   5      434.09      467.10     61.73 o 
 -18  22   5      414.84      387.24     59.47 o 
 -15  22   5      814.46      669.85     63.86 o 
 -12  22   5      444.79      416.95     57.11 o 
  -9  22   5      181.02      115.61     45.85 o 
  -6  22   5      297.34      300.20     54.59 o 
  -3  22   5     8388.82     8043.88    195.64 o 
   0  22   5     3279.53     3043.16    139.03 o 
   3  22   5      341.46      333.32     66.96 o 
   6  22   5      142.77      123.75     59.77 o 
   9  22   5        6.45       67.99     61.20 o 
  12  22   5       24.88      143.07     65.57 o 
 -35  23   5      207.67      261.37    371.38 o 
 -32  23   5        0.99      -70.70     70.70 o 
 -29  23   5       66.99      176.33     59.98 o 
 -26  23   5       33.05       11.68     55.05 o 
 -23  23   5       14.97       96.76     74.85 o 
 -20  23   5      228.57      190.69     52.38 o 
 -17  23   5       55.66        3.81     42.27 o 
 -14  23   5       10.91       -4.90     42.87 o 
 -11  23   5       96.99      112.32     47.37 o 
  -8  23   5     1122.85     1224.44     84.73 o 
  -5  23   5      784.85      828.25     75.01 o 
  -2  23   5      635.33      714.50     70.99 o 
   1  23   5       36.32       11.94     55.98 o 
   4  23   5      257.05      299.28     66.66 o 
   7  23   5      668.72      660.02     87.87 o 
  10  23   5       10.18        3.78     61.20 o 
 -34  24   5       27.33      154.44     75.54 o 
 -31  24   5      225.93      185.06     62.17 o 
 -28  24   5      174.69      165.56     61.72 o 
 -25  24   5      534.72      431.74     71.13 o 
 -22  24   5        7.67      -22.41     54.93 o 
 -19  24   5      345.30      406.54     60.57 o 
 -16  24   5     2489.15     2319.71    102.97 o 
 -13  24   5     3589.76     3351.22    120.47 o 
 -10  24   5        2.18      -16.75     42.89 o 
  -7  24   5     2460.96     2221.43    110.34 o 
  -4  24   5      369.35      506.43     64.79 o 
  -1  24   5       88.26      125.75     58.04 o 
   2  24   5      470.98      407.83     79.92 o 
   5  24   5       38.22       35.20     70.80 o 
   8  24   5       20.89       82.41     75.16 o 
  11  24   5      131.38      189.27    115.84 o 
 -33  25   5       29.15       32.92     57.94 o 
 -30  25   5       85.74      163.49     63.91 o 
 -27  25   5        0.35       54.42     56.32 o 
 -24  25   5      198.15      125.82     59.15 o 
 -21  25   5        0.83       -8.67     46.17 o 
 -18  25   5       87.54      143.85     53.90 o 
 -15  25   5     2719.59     2577.93    108.31 o 
 -12  25   5     6797.31     6253.44    164.48 o 
  -9  25   5      163.62       86.83     50.81 o 
  -6  25   5       21.44        6.10     48.91 o 
  -3  25   5      640.68      652.09     71.54 o 
   0  25   5       64.81       51.68     53.90 o 
   3  25   5        0.24      106.48     74.09 o 
   6  25   5       68.12      211.40     80.82 o 
   9  25   5       40.26      123.36    147.13 o 
 -32  26   5        1.00       -9.87     61.19 o 
 -29  26   5       98.60      207.23     64.42 o 
 -26  26   5      234.62      168.79     58.77 o 
 -23  26   5        4.96       29.49     52.93 o 
 -20  26   5        0.00        7.12     43.06 o 
 -17  26   5       11.19      -44.99     44.99 o 
 -14  26   5      503.16      587.38     66.17 o 
 -11  26   5      125.17       67.52     48.27 o 
  -8  26   5      339.06      313.62     65.17 o 
  -5  26   5      218.33      268.29     54.82 o 
  -2  26   5      258.68      216.67     62.23 o 
   1  26   5      313.90      282.65     72.53 o 
   4  26   5       68.48       -1.81     67.01 o 
   7  26   5        9.30      109.11    175.62 o 
 -34  27   5      102.23       49.04    207.68 o 
 -31  27   5      301.97      391.79     77.78 o 
 -28  27   5      154.66      171.40     61.67 o 
 -25  27   5      683.75      650.50     82.63 o 
 -22  27   5      410.17      239.95     63.28 o 
 -19  27   5      291.00      349.56     64.82 o 
 -16  27   5      584.29      629.31     68.05 o 
 -13  27   5      856.33      953.50     76.00 o 
 -10  27   5      378.49      277.97     57.91 o 
  -7  27   5      723.82      868.29     80.06 o 
  -4  27   5      375.46      365.81     59.21 o 
  -1  27   5       96.97      133.15     66.33 o 
   2  27   5      150.42      148.21     75.36 o 
   5  27   5      152.21      350.60    102.98 o 
 -33  28   5      334.20      573.83    164.92 o 
 -30  28   5      367.25      333.37     74.32 o 
 -27  28   5      157.09      224.11     67.87 o 
 -24  28   5      451.80      410.17     72.15 o 
 -21  28   5      108.82       51.61     53.61 o 
 -18  28   5      552.32      493.06     68.84 o 
 -15  28   5      362.72      287.55     56.23 o 
 -12  28   5     1218.81     1270.58     90.41 o 
  -9  28   5      858.47      764.23     73.62 o 
  -6  28   5       11.26      -14.43     54.96 o 
  -3  28   5      161.14      238.41     65.12 o 
   0  28   5      357.08      488.51     86.93 o 
   3  28   5       91.46      232.47     81.20 o 
 -32  29   5        0.00      -49.86    125.19 o 
 -29  29   5      102.50       16.13     58.01 o 
 -26  29   5      147.23      159.71     65.19 o 
 -23  29   5        4.46      -27.31     55.81 o 
 -20  29   5     1119.96     1160.17     90.93 o 
 -17  29   5      281.74      243.37     54.79 o 
 -14  29   5       41.97      120.04     51.57 o 
 -11  29   5      369.67      353.30     62.82 o 
  -8  29   5      107.06      231.87     55.37 o 
  -5  29   5      125.42      119.94     50.06 o 
  -2  29   5      444.17      600.84     92.91 o 
   1  29   5      370.16      459.62    100.15 o 
   4  29   5       20.52       39.09    141.71 o 
 -31  30   5        1.09      155.08    131.48 o 
 -28  30   5       85.63      120.30     62.80 o 
 -25  30   5        0.33      -45.12     53.44 o 
 -22  30   5      208.73      212.60     66.44 o 
 -19  30   5      769.87      653.37     82.56 o 
 -16  30   5      274.51      309.75     58.49 o 
 -13  30   5        2.20       -5.76     46.78 o 
 -10  30   5       59.30       89.50     59.29 o 
  -7  30   5      982.82     1026.49     84.19 o 
  -4  30   5      169.84      235.64     80.40 o 
  -1  30   5      943.95     1179.70    116.56 o 
   2  30   5        4.14       24.43    158.81 o 
 -30  31   5       35.32       67.11    201.57 o 
 -27  31   5        2.05       31.17     75.39 o 
 -24  31   5      152.20      199.94     66.06 o 
 -21  31   5      796.80      874.80     95.62 o 
 -18  31   5      623.97      578.66     79.25 o 
 -15  31   5      120.90      149.44     54.70 o 
 -12  31   5        6.43      142.95     51.97 o 
  -9  31   5      458.14      409.91     67.39 o 
  -6  31   5      436.69      567.40     86.42 o 
  -3  31   5      758.05      954.57    103.33 o 
   0  31   5      462.60      312.53    174.69 o 
 -26  32   5      188.37      278.32     72.59 o 
 -23  32   5       47.84      167.52     69.79 o 
 -20  32   5      328.72      318.85     70.48 o 
 -17  32   5        2.43       56.78     55.25 o 
 -14  32   5        6.56       18.01     48.64 o 
 -11  32   5       18.12      172.25     54.00 o 
  -8  32   5      161.64      297.94     62.61 o 
  -5  32   5      660.32      720.11     99.15 o 
  -2  32   5       22.30      395.06    166.06 o 
 -25  33   5        0.82      110.99     64.38 o 
 -22  33   5       90.96      119.35     63.89 o 
 -19  33   5      301.79      349.86     82.08 o 
 -16  33   5      247.10      367.38     64.23 o 
 -13  33   5        1.93      -19.90     59.30 o 
 -10  33   5      212.71      245.27     73.33 o 
  -7  33   5        0.01      103.22     96.45 o 
  -4  33   5        0.13     -127.05    131.94 o 
 -24  34   5      526.23      345.34    135.96 o 
 -21  34   5      132.74      235.10     76.23 o 
 -18  34   5     1048.32     1118.36    113.09 o 
 -15  34   5       87.22      177.55     77.71 o 
 -12  34   5       86.73      100.36     57.89 o 
  -9  34   5        0.06       84.48     65.38 o 
 -23  35   5       40.32      151.48    149.04 o 
 -20  35   5      415.13      379.37    144.06 o 
 -17  35   5      309.51      335.53     77.92 o 
 -14  35   5       12.30       11.36     66.68 o 
 -11  35   5        0.00      123.79     83.89 o 
   0   0   6   112287.17   135585.72   1443.67 o 
   1   1   6     2146.37     1734.52     49.81 o 
   2   2   6     3019.34     3279.65     63.06 o 
  -3   3   6     1031.23      846.67     34.03 o 
   0   3   6      637.68      578.37     33.79 o 
   3   3   6     1557.39     1498.11     54.53 o 
  -5   4   6      416.70      376.33     30.80 o 
  -2   4   6     2979.38     2460.14     55.96 o 
   4   4   6      473.47      592.25     47.38 o 
  -1   5   6      241.93      354.30     27.52 o 
   2   5   6      427.39      386.14     32.74 o 
   5   5   6       47.39      -15.41     24.20 o 
  -3   6   6     1972.96     1997.66     56.21 o 
   3   6   6     1957.66     1759.88    103.30 o 
 -11   7   6     2013.41     1656.54    219.90 o 
  -8   7   6      520.50      549.63     40.89 o 
  -5   7   6       41.79       38.24     24.11 o 
  -2   7   6    14076.72    15566.04    167.31 o 
   1   7   6    14682.36    14226.68    162.27 o 
   4   7   6       37.98       48.65     29.23 o 
   7   7   6       38.20       68.67     33.74 o 
 -10   8   6     4642.09     4516.25    101.00 o 
  -4   8   6       34.30       58.22     27.53 o 
  -1   8   6      104.27      100.31     23.98 o 
   2   8   6     6444.81     6438.92    106.91 o 
   8   8   6     1351.74     1203.60     66.54 o 
 -15   9   6      492.86      516.54     47.69 o 
 -12   9   6     1186.84     1132.39     77.42 o 
  -3   9   6      723.94      908.42     48.15 o 
   0   9   6     4495.47     4050.22     76.47 o 
   9   9   6     4479.34     3881.65    241.71 o 
 -11  10   6     2064.27     1874.32     81.70 o 
  -5  10   6       11.15       12.46     27.40 o 
  -2  10   6     3167.29     3369.46     83.81 o 
   1  10   6      643.31      755.80     45.06 o 
  10  10   6       41.45      246.77    183.25 o 
 -16  11   6     3134.85     2741.36    288.31 o 
 -10  11   6     1332.17     1284.42     58.70 o 
  -7  11   6      335.66      336.82     35.87 o 
  -4  11   6      659.60      738.67     45.78 o 
   2  11   6      624.83      467.01     38.44 o 
   5  11   6       10.83       -0.30     35.19 o 
   8  11   6     3396.85     3261.61    149.18 o 
  11  11   6      482.99      458.38     56.82 o 
 -21  12   6        6.54       84.12    110.33 o 
 -18  12   6     3812.74     3631.67    113.97 o 
 -15  12   6      712.02      636.18     51.80 o 
 -12  12   6      636.37      739.74     50.73 o 
  -9  12   6     3050.92     2604.54    237.00 o 
  -3  12   6      385.56      442.96     39.48 o 
   3  12   6     4705.81     4476.39    110.06 o 
   6  12   6     2518.30     2044.35    125.60 o 
   9  12   6      141.68      139.56     44.82 o 
  12  12   6     1142.63     1139.43     77.63 o 
 -23  13   6     2027.74     1792.27     84.48 o 
 -17  13   6     2617.39     2189.18    273.65 o 
 -14  13   6     5310.70     5318.86    122.75 o 
 -11  13   6      185.08      228.75     40.66 o 
   4  13   6        2.88        9.09     40.37 o 
   7  13   6        6.84      -28.06     34.14 o 
  10  13   6      261.89      303.87     52.33 o 
  13  13   6      983.83      947.30     82.12 o 
 -25  14   6       51.58       85.84     52.10 o 
 -22  14   6      313.66      252.18     45.79 o 
 -19  14   6      138.05       95.18     41.45 o 
  -7  14   6      328.08      286.30     44.07 o 
  -1  14   6     5237.99     5125.78    146.61 o 
   5  14   6      111.24       72.83     44.99 o 
   8  14   6       43.91       99.14     46.12 o 
  14  14   6       51.51       65.13     51.09 o 
 -27  15   6       84.22      171.16     54.54 o 
 -24  15   6      124.89      161.30     42.71 o 
 -21  15   6      477.51      448.16     53.65 o 
 -18  15   6     2535.24     2316.70     89.63 o 
  -6  15   6      729.98      832.08     58.10 o 
  -3  15   6      210.43      173.76     44.60 o 
   0  15   6     3543.54     2920.60    218.45 o 
   3  15   6      276.23      277.40     57.72 o 
   6  15   6     2615.24     2350.43    329.84 o 
   9  15   6      515.33      549.85     64.60 o 
  12  15   6      211.31      170.42     58.80 o 
  15  15   6        4.17       44.14     49.56 o 
 -29  16   6      105.32      145.91     53.62 o 
 -26  16   6      292.78      317.46     58.64 o 
 -23  16   6     1505.47     1361.55     82.63 o 
 -20  16   6     2862.69     2435.57    128.10 o 
 -17  16   6      342.48      405.01     55.77 o 
 -11  16   6      640.77      670.38     57.02 o 
  -8  16   6     2450.76     2215.58    180.52 o 
   1  16   6      143.78      135.92     53.60 o 
   4  16   6      129.29       74.88     54.19 o 
   7  16   6       65.13       89.97     46.78 o 
  13  16   6       26.23       34.56     56.03 o 
  16  16   6       38.46       65.81     61.39 o 
 -31  17   6      309.23      391.12     70.72 o 
 -28  17   6      149.38       65.40     53.12 o 
 -25  17   6     3144.63     2964.93    130.38 o 
 -22  17   6      316.35      256.69     50.94 o 
 -19  17   6       84.48      194.32    110.41 o 
 -16  17   6      740.56      587.43     60.90 o 
 -13  17   6        1.40      -27.63     39.09 o 
 -10  17   6      572.44      485.81     53.51 o 
  -4  17   6     1300.54     1069.78     65.19 o 
  -1  17   6      345.60      311.88     57.31 o 
   2  17   6     2412.58     2342.28    117.87 o 
   5  17   6      130.53      123.84     56.12 o 
  11  17   6      276.01      383.21     67.19 o 
  14  17   6      563.44      730.45     84.16 o 
  17  17   6      617.16      853.24    107.15 o 
 -33  18   6        0.13      -21.25     61.89 o 
 -30  18   6        6.36      -68.42     68.42 o 
 -27  18   6       21.65        9.88     61.27 o 
 -24  18   6      508.14      525.33     67.66 o 
 -21  18   6       25.34       -6.37     40.26 o 
 -18  18   6      769.18      873.08     68.73 o 
 -15  18   6       36.27       75.22     41.60 o 
 -12  18   6     1258.79     1053.07     67.31 o 
   0  18   6       89.48      234.55    153.93 o 
   3  18   6      530.80      625.28     68.35 o 
   9  18   6      105.42      210.15     60.14 o 
  12  18   6       10.43       87.21     55.61 o 
  15  18   6      106.09      252.97     67.75 o 
 -32  19   6       33.77       40.60     67.34 o 
 -26  19   6       72.00       44.78     55.21 o 
 -23  19   6     2228.55     1943.04     96.55 o 
 -20  19   6        1.72      -41.83     41.83 o 
 -17  19   6      247.36      452.01    175.92 o 
 -14  19   6      462.28      373.07     49.22 o 
 -11  19   6     2232.38     1899.92     83.87 o 
  -5  19   6      218.43      311.29     48.36 o 
  -2  19   6     1440.23     1340.72     87.43 o 
   1  19   6     1249.27     1122.08     89.93 o 
   4  19   6      281.10      328.15     64.02 o 
   7  19   6       95.61       24.45     60.72 o 
  10  19   6        9.00      -33.57     61.11 o 
  13  19   6      398.13      405.32     73.56 o 
 -34  20   6      609.87      562.03    139.92 o 
 -31  20   6      596.44      658.74     90.53 o 
 -25  20   6       20.64      -52.01     52.01 o 
 -22  20   6     1202.93     1110.26     84.54 o 
 -19  20   6      274.00      216.18     55.36 o 
 -16  20   6       13.21      -32.13     40.07 o 
 -13  20   6       38.86      106.72     43.10 o 
 -10  20   6     1689.92     1646.48     83.42 o 
  -1  20   6        7.18       85.46     47.93 o 
   2  20   6      156.32      420.24    197.91 o 
   5  20   6       15.18      -46.83     46.83 o 
   8  20   6       66.67       70.39     62.64 o 
  11  20   6        5.41       36.98     71.56 o 
  14  20   6        3.86      336.73     93.43 o 
 -33  21   6      120.46      247.77     87.12 o 
 -30  21   6      165.65       72.09     90.52 o 
 -27  21   6        3.45      -38.17     51.90 o 
 -24  21   6       27.22       22.93     65.60 o 
 -21  21   6     1948.23     1788.64    100.61 o 
 -18  21   6       12.83        0.00    158.81 o 
 -15  21   6      946.49      939.44     70.67 o 
 -12  21   6      242.81      252.22     50.25 o 
  -9  21   6      862.51      764.76     64.21 o 
  -6  21   6        4.04       59.98     53.76 o 
  -3  21   6      516.22      387.84     68.06 o 
   3  21   6        4.43       86.62     85.60 o 
   6  21   6       29.45       69.59     65.42 o 
   9  21   6       96.27      117.28     77.94 o 
  12  21   6      281.63      550.67    112.97 o 
 -32  22   6       28.68      -33.39     64.45 o 
 -29  22   6       25.15       15.78     56.64 o 
 -26  22   6       16.89      -55.00     55.00 o 
 -23  22   6      539.11      600.40     80.30 o 
 -20  22   6      839.14     1005.90     79.31 o 
 -17  22   6      388.88      330.88     57.64 o 
 -14  22   6      361.03      380.31     55.00 o 
 -11  22   6        3.56        4.60     53.12 o 
  -8  22   6       33.82      -29.00     40.89 o 
  -5  22   6        4.80       12.96     52.33 o 
  -2  22   6     2055.75     2010.90    121.00 o 
   1  22   6       37.31        2.22     55.40 o 
   4  22   6       92.73      116.06     78.76 o 
   7  22   6      107.57        1.42     69.38 o 
  10  22   6       10.04      122.48     90.28 o 
 -34  23   6        2.37       73.30    166.14 o 
 -31  23   6      110.54      223.54     66.85 o 
 -28  23   6      860.97      850.22     91.64 o 
 -25  23   6      454.66      475.14     79.23 o 
 -22  23   6        3.50      -32.13     46.29 o 
 -19  23   6        0.14        5.92     47.01 o 
 -16  23   6      510.84      468.29     60.32 o 
 -13  23   6       35.62       82.38     48.86 o 
  -1  23   6      536.75      649.61     81.01 o 
   2  23   6     1166.97     1157.89     94.50 o 
   5  23   6       20.55      -23.01     69.12 o 
   8  23   6       24.06      168.38     81.38 o 
  11  23   6      103.72      -21.99    136.82 o 
 -33  24   6       35.77        0.68     80.08 o 
 -30  24   6       29.88       88.86     59.99 o 
 -27  24   6       23.92       15.47     55.25 o 
 -24  24   6      789.06      915.90     87.19 o 
 -21  24   6      706.56      667.06     72.39 o 
 -18  24   6     4849.22     4298.84    152.37 o 
 -15  24   6      809.30      784.87     68.45 o 
 -12  24   6      974.84      856.23     72.31 o 
  -9  24   6      163.96       84.39     50.44 o 
  -6  24   6       59.68       73.88     57.89 o 
  -3  24   6      358.23      286.88     66.25 o 
   0  24   6      130.44      261.97     67.72 o 
   3  24   6      128.73      337.29     88.24 o 
   6  24   6       94.78       97.04     77.20 o 
   9  24   6        1.37      220.88    154.11 o 
 -32  25   6       52.97      -73.38     73.38 o 
 -29  25   6      789.81      798.28     91.97 o 
 -26  25   6      258.94      261.81     64.65 o 
 -20  25   6       14.56       26.15     47.33 o 
 -17  25   6     3983.95     3830.57    224.07 o 
 -14  25   6      974.09     1017.78     78.82 o 
 -11  25   6       54.82      158.56     53.47 o 
  -5  25   6        6.24       49.24     64.47 o 
  -2  25   6      729.45      849.85     84.52 o 
   1  25   6       54.85       49.99     65.67 o 
   4  25   6      391.96      278.48     91.83 o 
   7  25   6       84.94      283.16    108.90 o 
 -31  26   6      187.61      216.14     99.43 o 
 -28  26   6       71.10      -54.54     66.65 o 
 -25  26   6       71.14       57.56     65.92 o 
 -22  26   6       95.29       22.86     52.01 o 
 -19  26   6      228.33      176.31     60.73 o 
 -16  26   6     1883.76     1850.18     98.89 o 
 -13  26   6        8.19       47.52     66.77 o 
 -10  26   6       93.30       95.15     51.31 o 
  -7  26   6        0.30       15.21     58.51 o 
  -4  26   6      103.60      111.43     58.15 o 
  -1  26   6      149.53      215.62     64.69 o 
   2  26   6        2.98      113.84     79.00 o 
   5  26   6       55.80      333.78     81.58 o 
 -30  27   6       43.74      153.66    121.88 o 
 -27  27   6       77.13       66.53     60.77 o 
 -24  27   6      122.11      134.01     69.44 o 
 -21  27   6        6.84       73.24     59.28 o 
 -18  27   6        0.00      -10.29     53.53 o 
 -15  27   6       77.88       52.61     63.83 o 
 -12  27   6       23.42      -17.84     44.54 o 
  -9  27   6       69.13       79.92     51.06 o 
  -6  27   6      275.27      257.69     64.67 o 
  -3  27   6      374.64      511.45     72.18 o 
   0  27   6      107.18      232.83     71.21 o 
   3  27   6        5.96      219.85     84.08 o 
 -29  28   6      272.47      352.36     76.08 o 
 -26  28   6        3.38       45.23     58.93 o 
 -23  28   6      103.25      154.56     58.77 o 
 -20  28   6      100.11       21.67     56.45 o 
 -17  28   6        2.00       83.64     50.81 o 
 -14  28   6       34.29       78.27     53.07 o 
 -11  28   6      242.15      247.46     81.04 o 
  -8  28   6     1252.62     1250.42    102.56 o 
  -5  28   6      328.60      449.79     73.36 o 
  -2  28   6      472.92      499.67    127.91 o 
   1  28   6      248.28      394.12    101.43 o 
 -28  29   6      208.63      404.37     82.53 o 
 -25  29   6       93.19      113.82     59.22 o 
 -22  29   6       47.18       41.58     55.88 o 
 -19  29   6       25.86       82.77     62.00 o 
 -16  29   6      179.56      182.06     50.72 o 
 -13  29   6       88.89      111.24     52.98 o 
 -10  29   6     1428.47     1301.42     95.00 o 
  -7  29   6        2.70       55.69     62.04 o 
  -4  29   6       12.31      262.58     93.03 o 
  -1  29   6       59.82      210.45     71.58 o 
   2  29   6       32.77      156.37    158.81 o 
 -27  30   6      152.87      227.56     68.26 o 
 -24  30   6       31.37      -36.67     54.96 o 
 -21  30   6       92.54       49.98     63.18 o 
 -18  30   6       78.72      150.04     56.63 o 
 -15  30   6       33.12       50.84     48.85 o 
 -12  30   6        4.77       94.28     66.23 o 
  -9  30   6       53.46       69.67     60.02 o 
  -6  30   6      301.22      331.05     72.03 o 
  -3  30   6      750.83      879.83     99.85 o 
   0  30   6       42.44       31.76    173.47 o 
 -26  31   6        2.81       97.84     67.39 o 
 -23  31   6       86.36      121.45     65.88 o 
 -20  31   6       19.18       27.48     60.56 o 
 -17  31   6      483.34      556.78     77.62 o 
 -14  31   6        0.07       -0.65     51.65 o 
 -11  31   6       92.89      302.34     78.34 o 
  -8  31   6      113.22      140.08     64.90 o 
  -5  31   6       86.13       66.78     59.88 o 
  -2  31   6      293.83      287.15    123.30 o 
 -25  32   6        9.69      -47.18    188.13 o 
 -22  32   6       76.73       91.90     66.04 o 
 -19  32   6       19.34      147.96     73.90 o 
 -16  32   6      239.43      369.72     65.23 o 
 -13  32   6       84.62      184.85     57.40 o 
 -10  32   6      375.93      578.13     93.47 o 
  -7  32   6      275.37      450.68     96.40 o 
 -24  33   6      119.95      284.22    118.34 o 
 -21  33   6       50.89       31.80     64.38 o 
 -18  33   6      172.41      217.95     66.04 o 
 -15  33   6      133.89      244.59     60.56 o 
 -12  33   6      135.91      104.90     68.03 o 
  -9  33   6       29.35      103.68     97.58 o 
 -23  34   6        3.42      -85.51    146.60 o 
 -20  34   6      144.93      234.55    149.04 o 
 -17  34   6        1.43      254.10    156.37 o 
 -14  34   6       20.67      157.28     93.45 o 
 -11  34   6      208.03      232.11    193.02 o 
  -1   1   7      366.16      414.53     34.59 o 
  -3   2   7     2655.63     2512.97     70.84 o 
   0   2   7     3339.00     2974.01     83.46 o 
  -5   3   7       49.48        0.13     22.43 o 
  -2   3   7     1706.71     1726.95     56.47 o 
   1   3   7     2128.42     1900.17     65.81 o 
  -7   4   7     2310.34     2427.39     72.11 o 
  -4   4   7     1006.60      886.63     45.52 o 
  -1   4   7     2030.57     2092.64     67.63 o 
   2   4   7       26.04      -25.93     25.93 o 
  -9   5   7     2959.20     2735.71     85.33 o 
  -6   5   7     1175.34     1106.36     54.78 o 
  -3   5   7     4591.95     4538.30     89.37 o 
   0   5   7     2863.84     2982.49     85.50 o 
   3   5   7      153.22      231.77     33.41 o 
 -11   6   7     2214.82     2100.97     78.61 o 
  -8   6   7      783.54      696.65     47.51 o 
  -5   6   7     5916.41     6336.74    117.33 o 
  -2   6   7        0.04      -25.20     25.20 o 
   1   6   7     1235.09     1170.08     55.75 o 
   4   6   7      602.89      561.07     45.10 o 
 -13   7   7     1085.24     1205.68     62.43 o 
 -10   7   7     4094.19     4218.67    100.23 o 
  -7   7   7      321.10      291.43     38.27 o 
  -4   7   7      784.82      832.76     49.63 o 
  -1   7   7     6805.08     6506.72    129.91 o 
   2   7   7     4178.56     4289.07    101.09 o 
   5   7   7       68.00      104.40     36.61 o 
 -15   8   7     4543.25     4638.30    112.78 o 
 -12   8   7      125.87      153.31     39.15 o 
  -9   8   7      102.08      153.77     37.01 o 
  -6   8   7     3715.75     3747.78     92.58 o 
  -3   8   7      921.30      904.62     51.13 o 
   0   8   7       71.89      111.39     30.80 o 
   3   8   7     1462.39     1328.22     62.87 o 
   6   8   7     1579.77     1479.46     71.63 o 
 -17   9   7       15.67       29.76     38.65 o 
 -14   9   7     7688.30     7863.02    148.51 o 
 -11   9   7     6820.71     6289.20    124.01 o 
  -8   9   7       57.40       66.55     35.01 o 
  -5   9   7     2032.52     2119.49     70.97 o 
  -2   9   7      402.74      324.69     43.09 o 
   1   9   7     8826.14     8937.42    160.00 o 
   4   9   7     6657.26     6384.52    146.59 o 
   7   9   7     1076.75     1088.45     69.43 o 
 -19  10   7      541.19      507.55     54.41 o 
 -16  10   7      566.32      643.32     57.95 o 
 -13  10   7     2781.28     2571.84     82.12 o 
 -10  10   7       10.48       13.15     32.87 o 
  -7  10   7     7746.37     7725.45    136.61 o 
  -4  10   7      172.47      122.99     34.83 o 
  -1  10   7     1585.81     1478.41     69.22 o 
   2  10   7        5.23       24.28     37.97 o 
   5  10   7     1003.83     1116.44     71.61 o 
   8  10   7       84.88      133.42     41.20 o 
 -21  11   7      411.77      397.79     57.77 o 
 -18  11   7      340.76      292.97     48.55 o 
 -15  11   7      235.74      210.16     47.72 o 
 -12  11   7     3940.01     3844.05    101.97 o 
  -9  11   7       57.27       22.30     33.04 o 
  -6  11   7     6089.20     5761.84    117.35 o 
  -3  11   7     7023.96     7152.22    140.96 o 
   0  11   7      475.17      378.03     46.75 o 
   3  11   7    24934.66    24578.52    370.18 o 
   6  11   7      222.26      175.86     54.73 o 
   9  11   7       59.04      120.76     48.09 o 
 -23  12   7      164.60      215.96     51.46 o 
 -20  12   7      348.30      361.47     48.09 o 
 -17  12   7       20.59       20.43     37.90 o 
 -14  12   7        0.14        1.19     38.81 o 
 -11  12   7       64.91       51.42     35.97 o 
  -8  12   7      563.74      454.01     45.77 o 
  -5  12   7       74.23       84.75     34.56 o 
  -2  12   7     2317.16     2268.02     92.92 o 
   1  12   7      118.43       95.48     37.48 o 
   4  12   7     2673.88     2615.66    123.66 o 
   7  12   7     1430.05     1644.71    106.00 o 
  10  12   7       68.54       99.24     47.70 o 
 -25  13   7        0.08       34.18     47.02 o 
 -22  13   7       35.52      -22.36     39.07 o 
 -19  13   7      575.20      573.57     55.55 o 
 -16  13   7       80.76       95.78     40.31 o 
 -13  13   7     1847.96     1768.01     74.70 o 
 -10  13   7      737.61      714.66     55.38 o 
  -7  13   7      101.43       52.79     40.98 o 
  -4  13   7      160.67      281.98     50.58 o 
  -1  13   7        2.45       46.61     44.88 o 
   2  13   7     4299.02     4150.70    134.18 o 
   5  13   7     5982.24     5827.33    184.40 o 
   8  13   7     1128.26     1009.09     89.29 o 
  11  13   7      758.10      794.20    111.15 o 
 -27  14   7      109.17      155.55     58.12 o 
 -24  14   7      635.47      553.58     61.28 o 
 -21  14   7      538.72      500.80     55.03 o 
 -18  14   7     1546.02     1473.86     77.01 o 
 -15  14   7     2686.20     2515.05     94.10 o 
 -12  14   7     3056.63     3236.20    104.23 o 
  -9  14   7       23.46       -5.43     38.78 o 
  -6  14   7     2872.34     2648.14     92.88 o 
  -3  14   7     1561.42     1575.85     83.59 o 
   0  14   7     1902.86     1787.10     97.42 o 
   3  14   7     3661.63     3380.69    139.31 o 
   6  14   7     1264.40     1165.29     94.19 o 
   9  14   7      407.78      351.45     65.44 o 
  12  14   7       59.06      148.71     63.04 o 
 -29  15   7      182.18      179.72     76.47 o 
 -26  15   7      256.35      206.05     56.99 o 
 -23  15   7      132.48      153.76     46.08 o 
 -20  15   7     4158.35     3686.43    125.53 o 
 -17  15   7      807.64      790.21     64.96 o 
 -14  15   7      724.82      640.61     59.20 o 
 -11  15   7      485.04      431.17     52.47 o 
  -8  15   7       15.23      -24.22     39.68 o 
  -5  15   7      659.74      678.46     61.98 o 
  -2  15   7     2424.47     2393.59    100.87 o 
   1  15   7     1972.14     1822.52     99.19 o 
   4  15   7      391.74      439.67     68.15 o 
   7  15   7      389.06      446.97     70.25 o 
  10  15   7        4.16       20.02     69.31 o 
  13  15   7       53.35      203.42    111.79 o 
 -31  16   7      386.28      665.01    121.47 o 
 -28  16   7       15.21       40.50     60.49 o 
 -25  16   7      179.09      195.99     61.42 o 
 -22  16   7      141.62      131.64     46.66 o 
 -19  16   7      206.79      136.64     46.83 o 
 -16  16   7        1.55       -6.72     36.64 o 
 -13  16   7      325.85      377.97     51.86 o 
 -10  16   7       43.68       -7.69     39.04 o 
  -7  16   7      316.25      312.63     46.43 o 
  -4  16   7      132.95      100.91     45.95 o 
  -1  16   7     2598.69     2632.46    115.92 o 
   2  16   7      730.24      782.13     78.99 o 
   5  16   7      234.09      347.38     66.44 o 
   8  16   7      341.58      374.26     69.32 o 
  11  16   7       65.85      118.58     62.97 o 
  14  16   7     1136.23     1338.80    121.37 o 
 -33  17   7        1.00      156.37    195.46 o 
 -30  17   7       33.23       63.12     67.71 o 
 -27  17   7     1014.87      942.06     88.50 o 
 -24  17   7       23.75      112.68     45.89 o 
 -21  17   7     1343.82     1239.83     79.63 o 
 -18  17   7     3111.55     2890.21    111.32 o 
 -15  17   7     1830.44     1650.28     81.23 o 
 -12  17   7      460.98      498.57     54.73 o 
  -9  17   7       18.35       15.47     39.29 o 
  -6  17   7     1831.80     1958.49     92.75 o 
  -3  17   7     3654.54     3313.00    117.07 o 
   0  17   7        0.14       36.75     49.26 o 
   3  17   7      522.12      589.62     75.73 o 
   6  17   7      149.32       88.79     55.94 o 
   9  17   7      312.55      283.26     72.27 o 
  12  17   7      255.64      157.33     67.13 o 
  15  17   7       95.98       48.54    120.61 o 
 -32  18   7        7.98       58.67     89.85 o 
 -29  18   7      114.95      233.32     64.19 o 
 -26  18   7        0.01        3.36     46.20 o 
 -23  18   7      685.07      662.59     66.76 o 
 -20  18   7      277.74      301.37     51.34 o 
 -17  18   7      524.21      559.13     61.44 o 
 -14  18   7      868.06      737.03     61.18 o 
 -11  18   7       41.64       -6.93     40.81 o 
  -8  18   7     2652.67     2520.31     95.45 o 
  -5  18   7     1012.74     1079.40     73.69 o 
  -2  18   7      884.32      951.22     81.40 o 
   1  18   7        4.89       22.20     50.91 o 
   4  18   7        4.85      -23.20     52.40 o 
   7  18   7      522.47      600.94     84.86 o 
  10  18   7       54.21       19.85     65.69 o 
  13  18   7       93.41      164.21     76.84 o 
 -31  19   7      274.14      374.39     73.90 o 
 -28  19   7       57.75      147.47     65.52 o 
 -25  19   7      661.42      670.47     74.45 o 
 -22  19   7      584.15      491.30     63.57 o 
 -19  19   7       42.59        5.36     41.58 o 
 -16  19   7     1172.83     1319.12     76.01 o 
 -13  19   7      170.43      172.86     44.71 o 
 -10  19   7      265.15      197.31     46.21 o 
  -7  19   7      166.75      217.55     49.06 o 
  -4  19   7      966.56      917.13     79.66 o 
  -1  19   7        9.33       36.51     46.89 o 
   2  19   7       64.24      144.76     59.40 o 
   5  19   7      132.31      141.57     61.57 o 
   8  19   7        8.27       62.70     55.89 o 
  11  19   7       41.12      168.42     80.86 o 
  14  19   7      324.05      521.71    168.46 o 
 -33  20   7        0.17      158.81    129.49 o 
 -30  20   7      566.96      732.85     93.94 o 
 -27  20   7       27.19       83.73     56.76 o 
 -24  20   7       35.76      105.75     56.28 o 
 -21  20   7     1124.68     1315.83     90.87 o 
 -18  20   7     2126.10     1993.32    104.92 o 
 -15  20   7      621.03      646.14     59.87 o 
 -12  20   7      515.22      450.08     52.81 o 
  -9  20   7        2.19        0.39     39.02 o 
  -6  20   7      345.68      360.33     53.39 o 
  -3  20   7      603.60      604.37     68.92 o 
   0  20   7        1.30       29.15     51.35 o 
   3  20   7      574.15      579.48     82.13 o 
   6  20   7      153.01      234.34     62.08 o 
   9  20   7      264.47      228.07     72.32 o 
  12  20   7        7.32       85.85     80.41 o 
 -32  21   7       66.45      -84.34     84.34 o 
 -29  21   7       52.81       59.53     63.28 o 
 -26  21   7        0.33       83.52     57.56 o 
 -23  21   7      214.23      198.36     53.60 o 
 -20  21   7      314.94      202.80     55.38 o 
 -17  21   7        1.08      -32.60     43.00 o 
 -14  21   7      693.97      601.24     61.96 o 
 -11  21   7      730.55      570.77     60.61 o 
  -8  21   7     1989.67     1806.80     99.88 o 
  -5  21   7      312.20      273.76     58.68 o 
  -2  21   7      352.89      370.53     64.49 o 
   1  21   7     2523.17     2591.12    135.02 o 
   4  21   7      189.91      111.65     61.14 o 
   7  21   7      272.96      345.68     78.20 o 
  10  21   7      320.52      188.92     73.47 o 
 -31  22   7       29.38      123.99     69.05 o 
 -28  22   7        0.04       55.20     54.39 o 
 -25  22   7        9.91       69.79     54.48 o 
 -22  22   7      152.77      180.18     55.89 o 
 -19  22   7       48.19       45.94     48.07 o 
 -16  22   7     3031.93     2834.03    115.81 o 
 -13  22   7      145.28       80.61     47.60 o 
 -10  22   7      931.86      889.52     70.83 o 
  -7  22   7      468.95      499.25     71.01 o 
  -4  22   7      549.91      566.40     78.14 o 
  -1  22   7      175.00      197.97     66.55 o 
   2  22   7      170.39      230.70     73.48 o 
   5  22   7      539.77      786.75    115.63 o 
   8  22   7        8.34      215.59    116.19 o 
 -30  23   7       28.29       35.50     60.37 o 
 -27  23   7       89.10       70.87     69.20 o 
 -24  23   7      158.47      205.43     63.15 o 
 -21  23   7       86.71      144.91     52.68 o 
 -18  23   7       99.13      145.32     53.11 o 
 -15  23   7      218.28      251.46     52.96 o 
 -12  23   7      153.86      223.17     52.61 o 
  -9  23   7      244.48      193.97     61.12 o 
  -6  23   7     2645.67     2467.14    134.31 o 
  -3  23   7      177.33      319.72     68.41 o 
   0  23   7      302.09      251.55     73.92 o 
   3  23   7      745.26      563.68     91.55 o 
   6  23   7      412.77      626.69    110.57 o 
   9  23   7      142.08       63.53    151.48 o 
 -32  24   7       90.60       -2.98    100.36 o 
 -29  24   7        0.89       11.48     63.74 o 
 -26  24   7      514.91      479.62     77.13 o 
 -23  24   7     1923.18     1869.59    108.05 o 
 -20  24   7      819.17     1003.75     82.62 o 
 -17  24   7      289.13      344.18     61.38 o 
 -14  24   7     1593.43     1532.02     89.55 o 
 -11  24   7      390.37      341.34     55.44 o 
  -8  24   7      200.15      219.45     64.81 o 
  -5  24   7       30.56      154.96     60.78 o 
  -2  24   7       41.23      177.03     64.65 o 
   1  24   7       48.82      177.82     63.11 o 
   4  24   7      129.76       73.49     85.87 o 
   7  24   7       36.09      198.12    116.75 o 
 -31  25   7      504.61      576.84    115.73 o 
 -28  25   7        7.05       54.43     58.23 o 
 -25  25   7      224.71      344.64     67.12 o 
 -22  25   7        1.30       94.57     52.80 o 
 -19  25   7      118.33       90.40     49.23 o 
 -16  25   7      762.21      794.88     70.24 o 
 -13  25   7      246.46      353.47     56.84 o 
 -10  25   7      952.97     1177.96     98.56 o 
  -7  25   7      820.02      924.88     91.30 o 
  -4  25   7       41.38      154.57     60.71 o 
  -1  25   7     1338.46     1617.09    128.22 o 
   2  25   7     1166.34     1406.65    141.67 o 
   5  25   7       77.06      285.86    120.94 o 
 -30  26   7       52.40      166.72     92.33 o 
 -27  26   7      125.18       39.95     60.59 o 
 -24  26   7        9.53       65.44     54.95 o 
 -21  26   7        6.91       69.89     52.28 o 
 -18  26   7       49.04      129.76     51.52 o 
 -15  26   7      101.73      144.52     51.79 o 
 -12  26   7     1789.08     1756.64    116.63 o 
  -9  26   7     2037.98     2222.50    131.70 o 
  -6  26   7       68.21      160.33     61.87 o 
  -3  26   7       63.11       92.41     62.75 o 
   0  26   7      216.00      375.81     78.36 o 
   3  26   7       19.30      181.88     87.99 o 
 -29  27   7       73.06      153.83     83.88 o 
 -26  27   7      168.68      200.19     67.49 o 
 -23  27   7        2.35       -5.57     55.89 o 
 -20  27   7        1.54       51.91     48.58 o 
 -17  27   7      116.20      183.89     54.71 o 
 -14  27   7      199.95      329.02     55.70 o 
 -11  27   7     2207.33     2221.93    133.27 o 
  -8  27   7      219.34      264.82     64.53 o 
  -5  27   7        0.42      113.63     61.48 o 
  -2  27   7       70.92      159.66     68.71 o 
   1  27   7      164.81      225.22     85.60 o 
 -28  28   7        5.73       46.67     69.31 o 
 -25  28   7      186.23      130.89     64.80 o 
 -22  28   7       17.66      127.96     56.61 o 
 -19  28   7       45.97       41.13     57.16 o 
 -16  28   7       21.12       21.44     45.87 o 
 -13  28   7      207.93      291.05     66.96 o 
 -10  28   7       29.56        9.09     57.37 o 
  -7  28   7      104.90      169.17     61.26 o 
  -4  28   7       11.40       45.48     57.59 o 
  -1  28   7      266.98      448.39     96.70 o 
 -27  29   7        4.97       26.84     77.27 o 
 -24  29   7       10.03       49.74     57.82 o 
 -21  29   7       25.48      126.35     55.56 o 
 -18  29   7       13.87       20.77     50.45 o 
 -15  29   7       65.31      232.64     56.43 o 
 -12  29   7       44.80       52.48     64.69 o 
  -9  29   7        4.40       -6.43     63.33 o 
  -6  29   7      107.67      207.45     64.93 o 
  -3  29   7      198.32      202.01    103.81 o 
 -26  30   7      243.05      262.65    129.57 o 
 -23  30   7       81.56      108.12     60.66 o 
 -20  30   7      148.82      234.44     68.40 o 
 -17  30   7      123.48      169.29     64.72 o 
 -14  30   7      108.40      187.48     66.55 o 
 -11  30   7       88.95      130.72     61.92 o 
  -8  30   7       24.50       -5.93     71.57 o 
  -5  30   7      348.64      274.51     86.71 o 
 -25  31   7      304.48      305.01    166.14 o 
 -22  31   7       40.16       24.62     58.74 o 
 -19  31   7        3.48      -63.12     64.10 o 
 -16  31   7       52.30      102.01     70.71 o 
 -13  31   7      405.07      607.67     87.52 o 
 -10  31   7      169.69      371.38     72.75 o 
  -7  31   7       77.63      124.35    127.93 o 
 -24  32   7       13.94      162.06    141.71 o 
 -21  32   7      128.87      256.51    119.62 o 
 -18  32   7       52.55      182.69     95.73 o 
 -15  32   7      488.54      663.49     91.22 o 
 -12  32   7       37.71      216.52     83.72 o 
  -9  32   7      206.87      340.84    134.76 o 
 -20  33   7       96.04      114.83    136.82 o 
 -17  33   7      497.28      823.38    193.02 o 
 -14  33   7       28.14      224.78    153.93 o 
   0   1   8        0.07      -26.53     26.53 o 
  -2   2   8      410.06      260.38     42.33 o 
   1   2   8      282.14      211.57     39.84 o 
  -4   3   8     1386.58     1579.10     85.79 o 
  -1   3   8      426.30      471.03     47.45 o 
   2   3   8     2095.68     2073.25     73.52 o 
  -6   4   8      652.15      581.20     55.05 o 
  -3   4   8      269.84      259.18     45.00 o 
   0   4   8     1175.40     1258.99     58.24 o 
   3   4   8     1542.22     1359.03     68.73 o 
  -8   5   8     5645.64     5496.73    136.79 o 
  -5   5   8     5177.53     5027.47    130.99 o 
  -2   5   8      175.01      128.87     39.40 o 
   1   5   8     1085.59      928.56     58.66 o 
   4   5   8     7054.69     6992.57    145.82 o 
 -10   6   8     8869.29     8909.86    178.05 o 
  -7   6   8     4523.20     4004.61    109.90 o 
  -4   6   8     2074.31     2087.64     81.79 o 
  -1   6   8      973.63     1074.84     67.35 o 
   2   6   8      143.91      136.48     43.68 o 
   5   6   8      369.99      499.10     54.60 o 
 -12   7   8      420.92      424.55     50.91 o 
  -9   7   8      781.12      721.72     53.22 o 
  -6   7   8        0.38      -30.83     34.55 o 
  -3   7   8       38.50       33.93     36.05 o 
   0   7   8       94.63       80.01     36.52 o 
   3   7   8        3.28      -40.16     40.16 o 
   6   7   8      110.58      129.63     48.60 o 
 -14   8   8     1282.65     1382.82     75.47 o 
 -11   8   8       16.66       54.25     37.08 o 
  -8   8   8     2937.07     2831.89     87.97 o 
  -5   8   8      301.71      294.21     44.66 o 
  -2   8   8       17.11       36.13     37.63 o 
   1   8   8     5851.69     5004.67    123.83 o 
   4   8   8      521.23      526.29     61.85 o 
   7   8   8       28.88       37.42     47.07 o 
 -16   9   8     2070.05     1868.12     91.66 o 
 -13   9   8     2727.73     2595.89     87.56 o 
 -10   9   8      466.97      405.69     47.49 o 
  -7   9   8       41.03       52.93     35.83 o 
  -4   9   8      931.79      864.48     59.60 o 
  -1   9   8     3843.13     3753.56    117.65 o 
   2   9   8     4141.50     3792.97    118.81 o 
   5   9   8     3984.62     4263.87    130.35 o 
   8   9   8        6.18      -36.44     48.69 o 
 -18  10   8     1559.43     1581.48     91.70 o 
 -15  10   8      743.11      697.24     59.15 o 
 -12  10   8     1966.18     1796.64     75.68 o 
  -9  10   8       12.18       14.16     35.59 o 
  -6  10   8     3015.91     3099.93    100.61 o 
  -3  10   8       19.77       -2.54     38.39 o 
   0  10   8     7105.01     6871.75    157.24 o 
   3  10   8       35.57       80.20     46.25 o 
   6  10   8     3787.64     3718.55    147.24 o 
   9  10   8      176.56      177.75     55.53 o 
 -20  11   8      368.88      425.17     58.29 o 
 -17  11   8        0.02       10.17     42.55 o 
 -14  11   8     1373.93     1271.67     68.05 o 
 -11  11   8     3127.21     3078.14     94.36 o 
  -8  11   8      556.59      626.78     50.77 o 
  -5  11   8      408.78      400.24     50.64 o 
  -2  11   8     3147.39     3030.23    109.88 o 
   1  11   8      597.30      602.05     65.36 o 
   4  11   8     5312.06     5552.67    177.89 o 
   7  11   8       91.20      140.41     56.15 o 
  10  11   8      259.94      312.65     66.67 o 
 -22  12   8      618.03      781.02     79.26 o 
 -19  12   8       32.13      109.48     42.67 o 
 -16  12   8     1102.71     1056.28     63.83 o 
 -13  12   8      259.68      206.34     42.79 o 
 -10  12   8      629.49      504.59     49.57 o 
  -7  12   8      494.74      639.83     62.48 o 
  -4  12   8       91.03       92.98     44.29 o 
  -1  12   8       59.85      111.17     45.97 o 
   2  12   8      785.67      786.27     72.02 o 
   5  12   8        3.48       51.74     52.99 o 
   8  12   8     1624.86     1604.22    106.81 o 
  11  12   8       62.67       57.96     47.65 o 
 -24  13   8       70.42       35.40     54.20 o 
 -21  13   8      272.63      247.78     50.11 o 
 -18  13   8        9.36      -29.32     37.20 o 
 -15  13   8        9.09       -0.85     38.62 o 
 -12  13   8      320.52      364.09     48.32 o 
  -9  13   8       55.18       -0.86     37.13 o 
  -6  13   8      265.59      301.27     52.41 o 
  -3  13   8     2667.93     2764.35    107.57 o 
   0  13   8     1676.44     1681.66     94.43 o 
   3  13   8      362.33      391.38     70.33 o 
   6  13   8      170.68      213.48     65.15 o 
   9  13   8        1.56      -48.54     48.54 o 
  12  13   8       15.54       18.61     60.28 o 
 -26  14   8      233.59      297.18     79.54 o 
 -23  14   8     3661.87     3409.09    168.42 o 
 -20  14   8     1644.95     1577.06     88.32 o 
 -17  14   8       39.89       28.97     42.92 o 
 -14  14   8     2387.40     2406.32     95.57 o 
 -11  14   8       62.00       24.33     38.50 o 
  -8  14   8      601.05      524.18     57.38 o 
  -5  14   8       23.93       63.56     43.16 o 
  -2  14   8     1922.80     1822.75     91.04 o 
   1  14   8     1497.35     1622.53    107.74 o 
   4  14   8      224.27      354.86     67.07 o 
   7  14   8        8.91       56.28     52.08 o 
  10  14   8      259.21      334.13     67.83 o 
  13  14   8      187.91      392.10     77.74 o 
 -28  15   8      150.19       46.42     81.64 o 
 -25  15   8      438.36      404.34     78.41 o 
 -22  15   8      169.47      203.25     50.29 o 
 -19  15   8       39.11       80.65     44.70 o 
 -16  15   8     1109.30     1253.59     79.67 o 
 -13  15   8       52.33       32.77     41.13 o 
 -10  15   8     4469.95     4317.19    120.79 o 
  -7  15   8     2800.93     2521.09    103.88 o 
  -4  15   8     2406.85     2429.41    103.16 o 
  -1  15   8     2316.81     2412.66    104.15 o 
   2  15   8     3346.09     3723.63    153.25 o 
   5  15   8      693.84      834.09     85.92 o 
   8  15   8      195.42      253.29     62.46 o 
  11  15   8      348.21      374.51     66.44 o 
  14  15   8       71.82      -28.10     71.49 o 
 -30  16   8      158.91      296.93     93.16 o 
 -27  16   8      150.31      -13.07     68.24 o 
 -24  16   8     1808.95     1681.32    101.63 o 
 -21  16   8      211.98      224.82     50.29 o 
 -18  16   8     1272.39     1100.48     76.96 o 
 -15  16   8      131.68      176.76     45.90 o 
 -12  16   8     1587.26     1516.37     79.44 o 
  -9  16   8      381.54      233.30     49.60 o 
  -6  16   8        4.48       52.45     43.33 o 
  -3  16   8        0.13      -12.29     44.08 o 
   0  16   8     3630.70     3654.48    152.79 o 
   3  16   8      958.01     1044.60     92.01 o 
   6  16   8      982.25     1021.77     94.86 o 
   9  16   8        8.73       85.01     55.44 o 
  12  16   8       87.32      165.49     66.79 o 
  15  16   8      168.91      460.57    182.02 o 
 -29  17   8        6.17       65.17     70.40 o 
 -26  17   8       92.56      -10.02     54.86 o 
 -23  17   8      869.46      791.46     71.68 o 
 -20  17   8        1.46       27.19     50.24 o 
 -17  17   8       63.84       28.18     43.44 o 
 -14  17   8     1117.69     1132.59     68.14 o 
 -11  17   8     3368.64     3105.71    117.12 o 
  -8  17   8      842.17      877.53     69.82 o 
  -5  17   8      877.80      866.82     68.63 o 
  -2  17   8      290.77      353.09     61.87 o 
   1  17   8      318.84      434.86     71.06 o 
   4  17   8        1.68      -19.85     52.15 o 
   7  17   8        5.52        9.69     55.66 o 
  10  17   8        3.57       30.68     70.14 o 
  13  17   8       33.89       47.98     69.55 o 
 -28  18   8      525.23      532.92     97.91 o 
 -25  18   8      240.75      274.48     53.99 o 
 -22  18   8       27.83      101.64     45.39 o 
 -19  18   8      936.15      943.71     72.93 o 
 -16  18   8        8.35       52.58     43.92 o 
 -13  18   8      623.36      653.53     60.80 o 
 -10  18   8       63.52      185.61     46.21 o 
  -7  18   8       36.95       56.98     41.86 o 
  -4  18   8      129.46      161.05     49.42 o 
  -1  18   8        7.38       60.22     52.98 o 
   2  18   8       10.94       58.71     57.45 o 
   5  18   8      114.16       96.84     54.82 o 
   8  18   8      172.17      248.39     63.97 o 
  11  18   8       29.02       92.14     66.87 o 
 -30  19   8      104.62      239.44    158.81 o 
 -27  19   8        2.98       76.43     64.60 o 
 -24  19   8      328.09      370.09     56.89 o 
 -21  19   8       31.58       -0.79     44.90 o 
 -18  19   8     1368.21     1356.89     83.95 o 
 -15  19   8     1164.31     1015.66     70.18 o 
 -12  19   8      211.91      236.14     51.45 o 
  -9  19   8      317.30      351.59     61.09 o 
  -6  19   8       54.82       -7.94     41.70 o 
  -3  19   8        0.00       97.30     51.92 o 
   0  19   8      192.47      324.03     66.78 o 
   3  19   8        0.20      155.68     61.36 o 
   6  19   8       30.91       50.02     58.53 o 
   9  19   8       17.60       27.81     64.38 o 
  12  19   8        1.13      270.29    115.41 o 
 -29  20   8       74.13      247.65     83.89 o 
 -26  20   8       50.22       -4.49     59.13 o 
 -23  20   8      127.50      131.93     52.16 o 
 -20  20   8      216.27      195.09     69.42 o 
 -17  20   8     1080.64     1101.17     77.67 o 
 -14  20   8     1006.44     1085.24     72.98 o 
 -11  20   8      333.72      488.01     59.77 o 
  -8  20   8      320.32      325.24     51.29 o 
  -5  20   8        0.68       61.11     50.95 o 
  -2  20   8      190.07      236.73     65.49 o 
   1  20   8      754.61      936.02     88.60 o 
   4  20   8      384.82      368.17     73.00 o 
   7  20   8      246.91      434.56     85.66 o 
  10  20   8        2.01      135.04     94.86 o 
 -28  21   8       17.75       25.93     66.34 o 
 -25  21   8        6.00       -5.08     63.56 o 
 -22  21   8      191.83      192.94     53.81 o 
 -19  21   8      404.15      489.41     66.35 o 
 -16  21   8     2692.52     2508.48    120.12 o 
 -13  21   8        0.03       81.51     48.46 o 
 -10  21   8        8.11        4.40     44.91 o 
  -7  21   8       99.32       47.57     54.37 o 
  -4  21   8      214.13      216.52     57.62 o 
  -1  21   8       38.97       32.95     54.94 o 
   2  21   8      253.68      288.24     67.39 o 
   5  21   8        5.81      122.46     60.32 o 
   8  21   8       17.47       69.64     67.17 o 
 -30  22   8      527.88      501.11    120.83 o 
 -27  22   8      154.13      186.31     62.68 o 
 -24  22   8      476.66      554.25     69.66 o 
 -21  22   8      412.19      301.99     58.01 o 
 -18  22   8      832.47      771.15     75.62 o 
 -15  22   8      870.60      906.29     74.62 o 
 -12  22   8     1000.59     1060.51     76.40 o 
  -9  22   8      697.71      747.10     68.65 o 
  -6  22   8      243.11      303.50     62.50 o 
  -3  22   8      138.11       44.98     57.63 o 
   0  22   8      297.79      257.51     72.62 o 
   3  22   8      562.04      552.21     92.60 o 
   6  22   8      200.54      239.39     90.94 o 
 -29  23   8       25.48      116.14     77.64 o 
 -26  23   8        1.86       28.78     60.68 o 
 -23  23   8      234.85      224.39     56.74 o 
 -20  23   8      199.92      187.84     55.82 o 
 -17  23   8      680.70      794.01     75.77 o 
 -14  23   8        0.13       66.29     59.44 o 
 -11  23   8     1208.19     1209.49     89.50 o 
  -8  23   8      158.22      170.82     57.84 o 
  -5  23   8      143.33      115.21     58.53 o 
  -2  23   8      722.94      663.43     91.75 o 
   1  23   8      166.91      267.50     81.28 o 
   4  23   8      153.67      458.12     90.68 o 
 -28  24   8        8.01       32.15     72.44 o 
 -25  24   8        0.01       -5.24     55.26 o 
 -22  24   8      964.26      982.26     84.84 o 
 -19  24   8      100.65      132.84     57.52 o 
 -16  24   8      152.70      128.38     49.07 o 
 -13  24   8      787.57      888.56     80.41 o 
 -10  24   8      105.26      142.23     55.18 o 
  -7  24   8      305.08      505.26     75.10 o 
  -4  24   8      359.51      250.90     68.48 o 
  -1  24   8       83.84      136.59     71.33 o 
   2  24   8        0.51        7.23     67.96 o 
 -27  25   8      324.34      378.55     82.13 o 
 -24  25   8      248.56      335.76     90.69 o 
 -21  25   8      104.99      184.52     55.96 o 
 -18  25   8      315.65      278.72     56.34 o 
 -15  25   8      202.40      308.69     57.85 o 
 -12  25   8      153.22      308.51     56.97 o 
  -9  25   8      767.50     1042.55     94.61 o 
  -6  25   8      739.91      982.65     91.99 o 
  -3  25   8       31.41      205.87     73.40 o 
   0  25   8       34.07      135.93     67.02 o 
 -26  26   8        1.08        7.98     59.68 o 
 -23  26   8       19.08       28.06     57.93 o 
 -20  26   8      802.25      998.41     85.76 o 
 -17  26   8      513.23      605.42     69.04 o 
 -14  26   8      121.72      194.84     54.95 o 
 -11  26   8      361.33      526.19     73.53 o 
  -8  26   8       51.02      142.84     85.59 o 
  -5  26   8      119.88      214.63     65.71 o 
  -2  26   8       21.48      117.30     76.97 o 
 -25  27   8      359.94      513.08     89.41 o 
 -22  27   8       97.52       88.66     51.54 o 
 -19  27   8       41.97      104.92     52.27 o 
 -16  27   8      123.89      218.85     66.83 o 
 -13  27   8       48.94      170.45     67.75 o 
 -10  27   8        9.05      120.21     58.38 o 
  -7  27   8      288.01      398.15     71.82 o 
  -4  27   8       38.36      205.52     70.06 o 
  -1  27   8       10.48      344.50    151.48 o 
 -24  28   8      893.33      994.91    104.49 o 
 -21  28   8       52.21       45.01     52.81 o 
 -18  28   8      109.50      233.65     65.86 o 
 -15  28   8       27.30      109.93     73.39 o 
 -12  28   8       13.69       13.19     54.25 o 
  -9  28   8       18.83      171.99     66.07 o 
  -6  28   8      327.77      385.89     75.58 o 
  -3  28   8       36.69      -46.42    114.83 o 
 -23  29   8        3.92       14.25     74.98 o 
 -20  29   8       10.49       57.95     54.42 o 
 -17  29   8        5.76       33.67     74.82 o 
 -14  29   8       45.26      161.07     79.79 o 
 -11  29   8        2.70      185.43     64.67 o 
  -8  29   8       69.65      172.47     72.12 o 
  -5  29   8      485.97      500.87    168.59 o 
 -22  30   8       78.13      114.80    148.57 o 
 -19  30   8       20.09      -37.65     75.82 o 
 -16  30   8      191.65      320.55     78.69 o 
 -13  30   8       20.61      -12.86     61.97 o 
 -10  30   8      162.30      166.74     94.90 o 
  -7  30   8      169.72      136.95    114.37 o 
 -18  31   8       69.03       43.98    136.82 o 
 -15  31   8       19.62      195.30    167.36 o 
 -12  31   8        0.86      107.96    221.12 o 
   0   0   9       27.68      -43.62     43.62 o 
   1   1   9      269.93      229.46     45.98 o 
  -1   2   9       70.82      121.72     42.03 o 
   2   2   9      307.80      256.36     51.60 o 
   0   3   9      460.99      514.78     55.29 o 
   3   3   9      912.93      767.98     76.57 o 
  -5   4   9     1219.29     1052.78     69.05 o 
  -2   4   9       68.35      102.52     42.45 o 
   1   4   9     1231.96     1206.16     81.78 o 
   4   4   9     1591.19     1390.61     86.56 o 
  -7   5   9        0.33      -34.73     37.82 o 
  -4   5   9       68.28      190.90     90.10 o 
  -1   5   9       18.37      123.56     97.75 o 
   2   5   9     1371.22     1106.67     77.43 o 
   5   5   9      903.57      847.91     66.94 o 
  -9   6   9      218.10      265.23     46.99 o 
  -6   6   9      672.31      797.76     66.04 o 
  -3   6   9       30.15       41.18     39.95 o 
   0   6   9      257.28      241.41     88.62 o 
   3   6   9     1422.49     1309.77     78.28 o 
   6   6   9      568.83      696.21     64.68 o 
 -11   7   9     2018.16     1969.19     92.07 o 
  -5   7   9      817.82      865.09     66.71 o 
  -2   7   9        3.40       19.62     38.31 o 
   7   7   9      361.96      337.45     54.96 o 
  -7   8   9     1370.07     1316.85     77.17 o 
   2   8   9      147.40      119.53     46.15 o 
   5   8   9        0.28       56.47     49.41 o 
   8   8   9       51.73       64.86     49.09 o 
 -15   9   9      307.56      247.76     53.90 o 
 -12   9   9      135.27      169.56     76.15 o 
  -9   9   9      630.52      586.69     59.94 o 
  -6   9   9       45.50      162.40     84.61 o 
  -3   9   9      522.94      537.46     54.25 o 
   0   9   9      152.10      191.17     48.62 o 
   6   9   9       24.74       -6.57     48.24 o 
   9   9   9      890.15      938.65     85.63 o 
 -17  10   9        6.15       52.24    102.14 o 
 -14  10   9      114.13      138.73     42.04 o 
  -8  10   9      248.40      227.87     49.05 o 
  -5  10   9      745.52      810.64     61.95 o 
  -2  10   9     3917.69     3358.69    256.03 o 
   4  10   9     1700.09     1443.39    181.77 o 
   7  10   9      232.72      236.97     63.71 o 
  10  10   9     1424.10     1515.95    106.63 o 
 -19  11   9       63.29      136.84     48.27 o 
 -16  11   9      349.39      280.62     57.55 o 
 -13  11   9        0.19      -15.17     37.00 o 
  -7  11   9     1096.21     1063.63     72.16 o 
  -4  11   9     1186.99     1205.79     76.58 o 
   5  11   9      400.29      357.73     69.62 o 
   8  11   9        3.37       30.96     79.62 o 
  11  11   9      120.87      142.47     59.23 o 
 -21  12   9       71.75       87.35     50.82 o 
 -18  12   9       54.64      128.01     49.17 o 
  -6  12   9      290.66      342.59     53.15 o 
  -3  12   9     1404.16     1285.70     79.77 o 
   0  12   9      710.61      759.30     72.51 o 
   3  12   9      155.30       74.84     57.75 o 
   6  12   9      115.75      178.18     60.58 o 
   9  12   9      343.56      429.44     70.23 o 
  12  12   9      160.93      205.62     61.78 o 
 -23  13   9        1.68       64.55     59.63 o 
 -20  13   9      115.60      211.79     59.62 o 
 -17  13   9     1528.67     1555.35     96.24 o 
 -14  13   9     1538.28     1437.48     86.03 o 
 -11  13   9      417.00      349.13     53.94 o 
  -8  13   9      113.98      149.61     44.19 o 
  -5  13   9      746.66      608.63     61.89 o 
  -2  13   9      222.23      153.73     53.07 o 
   1  13   9     1471.41     1414.98     93.05 o 
   4  13   9     1106.78     1288.49    100.77 o 
   7  13   9        9.49       23.35     50.35 o 
  10  13   9       52.27      106.93     59.46 o 
  13  13   9       16.10      123.59     74.16 o 
 -25  14   9       10.07      -11.35     60.66 o 
 -22  14   9       33.22       54.21     62.64 o 
 -19  14   9      365.62      408.95     59.90 o 
 -10  14   9      574.66      429.89     55.70 o 
  -7  14   9      888.52      778.16     65.70 o 
  -4  14   9      354.92      392.18     56.65 o 
  -1  14   9     2179.27     1953.73    109.99 o 
   2  14   9       12.73       50.40     54.53 o 
   5  14   9      840.92      787.04     85.23 o 
   8  14   9       41.06       19.73     51.61 o 
  11  14   9       29.00        2.28     56.00 o 
  14  14   9        4.97      -96.28     96.28 o 
 -27  15   9       30.22      170.60     85.51 o 
 -24  15   9        7.84       40.53     62.69 o 
 -21  15   9       27.91       52.60     51.88 o 
 -18  15   9       68.20       42.25     46.14 o 
 -15  15   9      199.10      173.67     46.98 o 
 -12  15   9      433.46      419.62     58.42 o 
  -9  15   9      455.56      476.56     58.75 o 
  -6  15   9      599.39      630.94     62.51 o 
  -3  15   9     2398.10     2275.80    121.59 o 
   0  15   9      318.16      338.94     64.20 o 
   3  15   9     1432.76     1652.93    110.67 o 
   6  15   9        0.43      104.53     76.36 o 
   9  15   9      337.21      416.83     71.33 o 
  12  15   9        1.80      163.84     78.44 o 
 -29  16   9        2.53       83.07    205.24 o 
 -26  16   9       21.08       80.76     60.81 o 
 -23  16   9      386.92      485.60     77.68 o 
 -20  16   9       20.69       16.27     46.05 o 
 -17  16   9       37.37       61.95     44.36 o 
 -14  16   9        2.19       70.54     45.34 o 
 -11  16   9      136.42       71.77     46.10 o 
  -8  16   9      296.32      263.55     52.75 o 
  -5  16   9      598.21      512.09     61.96 o 
  -2  16   9     1650.65     1701.31    117.28 o 
   1  16   9      105.29      187.40     61.66 o 
   4  16   9       10.66      125.66     58.47 o 
   7  16   9       19.83       97.50     56.08 o 
  10  16   9       29.59      128.05     63.69 o 
  13  16   9       58.31      630.37    256.54 o 
 -28  17   9        0.00      138.18    160.03 o 
 -25  17   9        2.56        6.32     58.85 o 
 -22  17   9       99.27      131.61     51.01 o 
 -19  17   9      160.69      142.56     46.99 o 
 -16  17   9      295.98      299.70     49.95 o 
 -13  17   9        1.62       57.18     56.74 o 
 -10  17   9        1.47      -32.90     38.84 o 
  -7  17   9      455.98      634.36     66.01 o 
  -4  17   9     2272.51     2227.06    104.57 o 
  -1  17   9       38.83       66.47     55.24 o 
   2  17   9     1308.49     1377.09    105.19 o 
   5  17   9       19.22      229.08    121.36 o 
   8  17   9      284.60      371.48     71.15 o 
  11  17   9       24.06      270.56    116.02 o 
 -27  18   9      227.43      171.65     79.16 o 
 -24  18   9      231.23      191.59     60.53 o 
 -21  18   9      334.42      269.91     56.91 o 
 -18  18   9      390.57      460.93     57.15 o 
 -15  18   9       46.35      254.10    136.82 o 
 -12  18   9       22.36       73.91     42.36 o 
  -9  18   9       37.09        0.26     45.00 o 
  -6  18   9        2.37       25.12     42.28 o 
  -3  18   9       37.08       30.82     55.38 o 
   0  18   9       78.98       21.36     53.50 o 
   3  18   9       35.67       -1.81     66.11 o 
   6  18   9      140.95      151.72     81.22 o 
   9  18   9      277.43      368.17     72.69 o 
 -26  19   9       36.98      231.30     85.81 o 
 -23  19   9      624.83      672.35     75.68 o 
 -20  19   9      285.72      142.46     47.84 o 
 -17  19   9     2200.00     2160.12    103.36 o 
 -14  19   9      320.04      462.73     55.87 o 
 -11  19   9      537.65      585.27     63.05 o 
  -8  19   9       17.27      -19.45     40.55 o 
  -5  19   9       32.88       51.86     67.37 o 
  -2  19   9      158.20      235.00     64.91 o 
   1  19   9       73.12       78.21     57.74 o 
   4  19   9        7.07       62.37     59.59 o 
   7  19   9      418.20      453.88     77.94 o 
 -28  20   9        2.30      109.95    163.70 o 
 -25  20   9      667.00      747.32     84.41 o 
 -22  20   9       23.42      119.41     52.16 o 
 -19  20   9      133.53      153.67     51.71 o 
 -16  20   9      172.07      246.51     60.46 o 
 -13  20   9      326.10      267.83     49.90 o 
 -10  20   9       45.93       84.63    103.23 o 
  -7  20   9      408.74      485.66     60.18 o 
  -4  20   9       72.68      158.28     58.79 o 
  -1  20   9      150.37      162.23     60.85 o 
   2  20   9      570.51      677.44     83.45 o 
   5  20   9        0.00       39.64     59.10 o 
   8  20   9     1075.95     1621.78    309.07 o 
 -27  21   9      494.48      767.83    156.04 o 
 -24  21   9       38.93       65.99     56.23 o 
 -21  21   9        0.52       85.02     51.20 o 
 -18  21   9      274.00      303.03     58.06 o 
 -15  21   9       30.51      163.08     53.75 o 
 -12  21   9       18.59      144.57     44.90 o 
  -9  21   9        8.52       88.24     43.70 o 
  -6  21   9      228.21      351.39     58.75 o 
  -3  21   9      212.17      137.42     61.35 o 
   0  21   9      613.19      640.66     85.83 o 
   3  21   9       27.01       47.33     61.27 o 
   6  21   9        7.33      240.79     80.59 o 
 -26  22   9       22.63       30.40     74.90 o 
 -23  22   9        0.17      182.22     61.19 o 
 -20  22   9      272.02      218.33     55.22 o 
 -17  22   9      782.65      950.69     79.57 o 
 -14  22   9       16.69       30.04     43.99 o 
 -11  22   9       95.62      216.19     49.66 o 
  -8  22   9       44.56       10.43     54.66 o 
  -5  22   9      800.17      725.48     94.76 o 
  -2  22   9        0.00        9.59     74.26 o 
   1  22   9      284.94      453.79     84.26 o 
   4  22   9       64.27      298.51     99.25 o 
 -25  23   9      236.58      203.89     70.28 o 
 -22  23   9       15.16      119.10     52.43 o 
 -19  23   9        5.30      -11.06     52.98 o 
 -16  23   9      111.62      169.51     63.60 o 
 -13  23   9      374.54      576.63     74.24 o 
 -10  23   9       90.34      181.01     59.91 o 
  -7  23   9        1.78       10.26     64.58 o 
  -4  23   9      233.22      370.04     79.56 o 
  -1  23   9       51.91      148.41     70.93 o 
   2  23   9       43.89      132.99     79.94 o 
 -24  24   9      111.17      193.36     61.21 o 
 -21  24   9      202.87      298.88     61.73 o 
 -18  24   9     1317.84     1219.38     98.61 o 
 -15  24   9       29.95      104.73     66.53 o 
 -12  24   9       68.44      205.59     51.80 o 
  -9  24   9       77.61      259.09     64.89 o 
  -6  24   9       86.74       92.56     67.16 o 
  -3  24   9       60.74      190.14     72.85 o 
   0  24   9       75.12      207.41     86.23 o 
 -23  25   9      479.37      476.22     69.36 o 
 -20  25   9       18.63       38.74     55.14 o 
 -17  25   9      225.61      381.82     62.93 o 
 -14  25   9       33.78      106.06     48.89 o 
 -11  25   9       46.06      122.24     59.69 o 
  -8  25   9      164.50      337.13     66.38 o 
  -5  25   9       13.86      190.56     75.76 o 
  -2  25   9        3.77       31.65     68.12 o 
 -22  26   9      166.02      253.65     83.95 o 
 -19  26   9       34.87      110.61     57.47 o 
 -16  26   9      119.94      149.23     61.04 o 
 -13  26   9      402.87      464.29     97.08 o 
 -10  26   9       12.20      117.04     57.76 o 
  -7  26   9      223.09      329.97     68.15 o 
  -4  26   9       48.60      265.49     94.98 o 
 -21  27   9      687.57      675.37    103.96 o 
 -18  27   9      135.57      276.54     65.74 o 
 -15  27   9      167.36      186.04     56.20 o 
 -12  27   9       74.60      217.69     66.42 o 
  -9  27   9       46.39      127.27     67.20 o 
  -6  27   9      446.17      657.96    133.89 o 
 -20  28   9      806.01      914.78    125.22 o 
 -17  28   9      384.71      316.79    103.79 o 
 -14  28   9        7.27      142.93     78.64 o 
 -11  28   9       12.76      165.35     95.89 o 
  -8  28   9      389.73      322.51    166.14 o 
 -13  29   9       13.13       56.20    114.03 o 
  -1   1  10      685.26      556.13     69.69 o 
  -3   2  10     1586.89     1348.17     86.42 o 
   0   2  10       89.47       27.19     44.63 o 
  -5   3  10      184.21      208.92     51.29 o 
  -2   3  10      505.89      460.49     65.47 o 
   1   3  10      422.49      392.17     57.74 o 
  -7   4  10      330.77      309.76     58.85 o 
  -4   4  10       42.05       59.58     45.36 o 
  -1   4  10     1835.48     1674.47     94.40 o 
   2   4  10       60.25       95.88     46.33 o 
  -9   5  10      152.87      207.47     52.00 o 
  -6   5  10      642.65      718.57     70.16 o 
  -3   5  10      322.09      311.01     51.12 o 
   0   5  10      275.86      290.08     55.05 o 
   3   5  10      237.50      172.90     53.99 o 
 -11   6  10      279.63      169.27     54.06 o 
  -8   6  10     1638.97     1709.19     98.38 o 
  -5   6  10     1195.55     1313.15     80.15 o 
  -2   6  10     1000.78      892.88     74.75 o 
   1   6  10       56.93       19.35     45.13 o 
   4   6  10      481.16      754.81     73.40 o 
 -13   7  10      850.45      915.83     79.89 o 
 -10   7  10      240.85      394.59     58.20 o 
  -7   7  10     1031.21     1061.46     74.55 o 
  -4   7  10        2.39       34.95     41.56 o 
  -1   7  10      338.65      381.68     58.62 o 
   2   7  10      322.56      271.47     59.02 o 
   5   7  10       64.12      128.78     52.04 o 
 -15   8  10      273.08      261.98     63.07 o 
 -12   8  10        5.77       13.35     44.65 o 
  -9   8  10        0.34       31.79     44.79 o 
  -6   8  10      258.82      255.52     50.83 o 
  -3   8  10      385.58      515.85     63.38 o 
   0   8  10     2666.51     2355.68    114.10 o 
   3   8  10       27.67       80.20     48.73 o 
   6   8  10     1529.69     1355.46    111.09 o 
 -17   9  10      498.01      625.76     77.57 o 
 -14   9  10       45.92      165.76     54.23 o 
 -11   9  10      952.91      930.96     80.42 o 
  -8   9  10       32.11       63.51     42.80 o 
  -5   9  10        5.31        3.57     41.54 o 
  -2   9  10      653.54      489.78     63.43 o 
   1   9  10      528.45      463.11     71.75 o 
   4   9  10       17.70        7.77     49.49 o 
   7   9  10      521.18      534.54     74.34 o 
 -19  10  10        5.06      118.20     59.22 o 
 -16  10  10        0.85       58.65     53.12 o 
 -13  10  10      471.06      429.15     61.19 o 
 -10  10  10      751.36      697.28     64.87 o 
  -7  10  10      749.26      679.21     69.33 o 
  -4  10  10      228.73      375.40     64.70 o 
  -1  10  10      232.78      205.91     82.13 o 
   2  10  10       31.35        9.75     60.46 o 
   5  10  10      432.21      459.64     72.02 o 
   8  10  10       72.66      103.19     84.68 o 
 -21  11  10        6.97      111.63     88.32 o 
 -18  11  10      138.86      275.78     54.02 o 
 -15  11  10        9.29       47.01     57.56 o 
 -12  11  10      354.06      415.61     61.11 o 
  -9  11  10     2169.81     2222.77    114.16 o 
  -6  11  10      688.52      636.84     69.48 o 
  -3  11  10      474.25      596.52     75.00 o 
   0  11  10      381.48      348.52     60.43 o 
   3  11  10      333.54      327.37     66.50 o 
   6  11  10        0.51        6.56     53.14 o 
   9  11  10      143.76      271.33     63.95 o 
 -23  12  10      164.24      317.61     78.87 o 
 -20  12  10      103.98      203.56     67.76 o 
 -17  12  10      692.45      574.79     87.04 o 
 -14  12  10      277.87      200.09     61.74 o 
 -11  12  10     1280.17     1119.30     84.40 o 
  -8  12  10     1931.73     1895.56    104.32 o 
  -5  12  10      253.15      321.31     58.65 o 
  -2  12  10      538.74      394.38     67.72 o 
   1  12  10      170.94      368.97     61.72 o 
   4  12  10      890.85      897.64     88.55 o 
   7  12  10       13.09       69.38     56.85 o 
  10  12  10       92.72      110.71     61.47 o 
 -25  13  10       10.82       64.50     67.21 o 
 -22  13  10      296.18      305.80     75.05 o 
 -19  13  10       10.87       70.30     49.70 o 
 -16  13  10       28.65       39.44     56.88 o 
 -13  13  10        1.06       14.01     53.33 o 
 -10  13  10      447.67      515.65     64.12 o 
  -7  13  10      400.36      384.35     63.21 o 
  -4  13  10       64.50      131.36     57.32 o 
  -1  13  10     1313.97     1318.61     91.76 o 
   2  13  10      952.93      808.61     86.39 o 
   5  13  10      906.14     1064.59     94.02 o 
   8  13  10      315.56      285.68     64.51 o 
  11  13  10      192.04      202.74    107.45 o 
 -24  14  10       37.16       68.53     68.62 o 
 -21  14  10      101.75      167.89     70.54 o 
 -18  14  10      211.70      239.31     61.69 o 
 -15  14  10       29.12       19.02     53.34 o 
 -12  14  10      212.00      158.47     55.02 o 
  -9  14  10      177.98      178.81     55.03 o 
  -6  14  10      249.67      354.61     60.16 o 
  -3  14  10        0.11       81.95     51.76 o 
   0  14  10      938.19      914.49     89.28 o 
   3  14  10      212.04      410.68     72.01 o 
   6  14  10      733.22      721.92     85.51 o 
   9  14  10        7.48       92.06     68.66 o 
  12  14  10       44.68      146.52     97.73 o 
 -26  15  10       24.69      108.04     95.14 o 
 -23  15  10       72.92      148.45     76.53 o 
 -20  15  10       39.89       93.08     60.28 o 
 -17  15  10      270.57      310.33     59.09 o 
 -14  15  10      310.51      379.49     61.63 o 
 -11  15  10      294.67      318.69     60.42 o 
  -8  15  10       63.97        7.09     49.33 o 
  -5  15  10        1.34       22.07     46.74 o 
  -2  15  10      665.35      844.98     88.08 o 
   1  15  10       29.09       64.75     52.28 o 
   4  15  10        2.39       96.89     61.14 o 
   7  15  10      147.15      326.89     72.34 o 
  10  15  10        1.74      125.52     75.18 o 
 -25  16  10       37.86       61.00    200.43 o 
 -22  16  10       42.44        4.34     61.76 o 
 -19  16  10       28.10      -32.29     55.55 o 
 -16  16  10       79.26       86.85     55.50 o 
 -13  16  10       26.19       11.16     46.72 o 
 -10  16  10      354.99      361.17     59.39 o 
  -7  16  10       87.25      164.57     47.61 o 
  -4  16  10       90.30      118.52     59.63 o 
  -1  16  10      422.38      429.93     74.50 o 
   2  16  10       75.09      111.34     59.92 o 
   5  16  10       10.75      151.96     84.86 o 
   8  16  10        1.26       81.26     70.84 o 
 -24  17  10        0.93      104.59     83.76 o 
 -21  17  10      133.31      222.31     61.93 o 
 -18  17  10       80.64      234.42     57.23 o 
 -15  17  10        2.07        8.78     53.64 o 
 -12  17  10      152.90      140.22     52.01 o 
  -9  17  10       69.51      137.69     65.76 o 
  -6  17  10        2.34       38.29     47.53 o 
  -3  17  10       24.45       53.39     54.19 o 
   0  17  10     1347.10     1453.37    108.11 o 
   3  17  10       39.16      166.33     65.65 o 
   6  17  10       16.88       60.19     64.36 o 
   9  17  10        4.12      209.44     92.75 o 
 -26  18  10        8.63      115.51     90.98 o 
 -23  18  10        9.11       90.20     57.51 o 
 -20  18  10       53.75       43.62     55.98 o 
 -17  18  10        0.00      -22.93     82.24 o 
 -14  18  10      342.48      331.13     76.45 o 
 -11  18  10      158.54      134.57     47.78 o 
  -8  18  10      219.50      154.84     49.82 o 
  -5  18  10      106.28      125.10     78.31 o 
  -2  18  10        7.85      -32.44     55.14 o 
   1  18  10       10.90        7.55     67.20 o 
   4  18  10      141.93       88.21     63.85 o 
   7  18  10        7.92      107.96     69.47 o 
 -25  19  10       32.33       99.62    149.29 o 
 -22  19  10       29.94      193.32     55.41 o 
 -19  19  10       81.50      132.91     59.49 o 
 -16  19  10       25.67      100.16     74.30 o 
 -13  19  10       19.07       73.30     52.98 o 
 -10  19  10      390.34      468.12     60.76 o 
  -7  19  10      199.05      208.44     57.53 o 
  -4  19  10       28.66       85.19     57.43 o 
  -1  19  10      477.36      477.56     78.71 o 
   2  19  10      303.65      354.42     80.70 o 
   5  19  10        1.07      235.67     84.92 o 
 -24  20  10       42.01       35.64     84.41 o 
 -21  20  10       56.78      104.08     56.98 o 
 -18  20  10       26.89       85.59     71.01 o 
 -15  20  10      944.16     1042.54     99.42 o 
 -12  20  10       33.21       47.75     47.02 o 
  -9  20  10      442.93      486.62     62.00 o 
  -6  20  10       76.08       27.46     58.92 o 
  -3  20  10      564.22      567.72     80.05 o 
   0  20  10       76.11      155.46     63.72 o 
   3  20  10      100.00      154.21     75.13 o 
 -23  21  10       97.99       31.50     83.55 o 
 -20  21  10      130.51       67.39     61.51 o 
 -17  21  10      205.58      291.35     61.14 o 
 -14  21  10      116.10      205.59     52.49 o 
 -11  21  10       11.77       87.57     47.10 o 
  -8  21  10      292.00      376.21     65.29 o 
  -5  21  10        3.79      111.89     59.75 o 
  -2  21  10       14.33       58.14     58.93 o 
   1  21  10        0.71      159.66     65.86 o 
 -22  22  10        0.04      -99.75     99.75 o 
 -19  22  10      267.01      361.09    105.85 o 
 -16  22  10       53.36       50.75     51.53 o 
 -13  22  10      138.74      248.12     54.14 o 
 -10  22  10       67.03      139.32     54.33 o 
  -7  22  10       90.91      134.62     69.98 o 
  -4  22  10      109.98      216.94     74.77 o 
  -1  22  10        0.09       50.86     67.13 o 
 -21  23  10        3.34       16.47     66.50 o 
 -18  23  10      349.66      517.38     73.80 o 
 -15  23  10      102.08      199.64     81.40 o 
 -12  23  10      213.69      287.81     66.66 o 
  -9  23  10        0.94       -7.74     56.52 o 
  -6  23  10       59.10      -17.32    104.59 o 
  -3  23  10      287.07      343.86     82.57 o 
 -20  24  10        5.08      121.90     95.29 o 
 -17  24  10        7.79      -26.13     52.93 o 
 -14  24  10      112.64      114.23     57.55 o 
 -11  24  10      473.77      599.94     78.82 o 
  -8  24  10     1227.61     1464.32    127.01 o 
  -5  24  10       93.55      240.34    100.57 o 
 -19  25  10       83.53      256.05     70.13 o 
 -16  25  10      120.56      284.59     70.82 o 
 -13  25  10       35.24       -9.91     79.88 o 
 -10  25  10      111.81      232.93     71.52 o 
  -7  25  10      216.95      360.36    127.66 o 
 -18  26  10      126.41      202.97    131.94 o 
 -15  26  10       13.54      115.05    105.44 o 
 -12  26  10        0.35       52.86     90.31 o 
  -9  26  10        2.76       68.41    146.60 o 
   0   1  11      192.35      193.45     57.64 o 
  -2   2  11      685.08      638.29     79.64 o 
   1   2  11       22.08        1.07     48.24 o 
  -4   3  11       47.35      106.53     53.90 o 
  -1   3  11      313.67      191.80     57.48 o 
   2   3  11       34.97       32.53     47.14 o 
  -6   4  11      160.75      235.43     56.61 o 
  -3   4  11       22.09       58.53     52.47 o 
   0   4  11       16.00        2.44     46.98 o 
   3   4  11      114.60      112.19     51.29 o 
  -8   5  11     2296.21     2002.05    108.82 o 
  -5   5  11      838.59      835.88     86.88 o 
  -2   5  11       73.11       57.42     50.41 o 
   1   5  11      267.61      274.49     59.70 o 
   4   5  11     1263.28     1009.27     83.99 o 
 -10   6  11       48.79       83.43     51.35 o 
  -7   6  11      360.24      400.62     62.40 o 
  -4   6  11      374.02      452.74     68.50 o 
  -1   6  11      385.32      422.76     62.35 o 
   2   6  11        2.58       38.05     48.39 o 
   5   6  11      893.97     1019.21     83.79 o 
 -12   7  11       91.79      174.21     52.10 o 
  -9   7  11      222.49      306.23     59.98 o 
  -6   7  11      115.45      132.79     55.89 o 
  -3   7  11       64.96       91.80     49.16 o 
   0   7  11      312.17      465.19     64.96 o 
   3   7  11       11.99       56.95     51.49 o 
   6   7  11       93.30      147.97     59.08 o 
 -14   8  11       77.77      101.04     57.64 o 
 -11   8  11        1.59       -4.55     49.43 o 
  -8   8  11       36.63       42.42     56.23 o 
  -5   8  11       13.86       72.12     48.21 o 
  -2   8  11      668.53      712.88     79.20 o 
   1   8  11      144.93      175.23     59.59 o 
   4   8  11      691.41      771.94     83.71 o 
   7   8  11       55.81       19.01     58.63 o 
 -16   9  11        1.92      125.29     59.51 o 
 -13   9  11        0.14       -3.35     46.76 o 
 -10   9  11       62.61       14.35     48.18 o 
  -7   9  11        3.70       38.47     52.99 o 
  -4   9  11       31.44       79.48     55.75 o 
  -1   9  11      924.68      923.44     90.29 o 
   2   9  11        2.96        7.84     53.52 o 
   5   9  11     1479.94     1544.17    121.20 o 
   8   9  11      696.05      592.47     89.92 o 
 -18  10  11      413.96      396.30     93.73 o 
 -15  10  11      457.02      383.90     76.68 o 
 -12  10  11      185.05      218.70     58.35 o 
  -9  10  11       50.64       40.48     51.51 o 
  -6  10  11      136.81      173.17     57.72 o 
  -3  10  11        2.45       82.15     52.25 o 
   0  10  11        0.41       25.73     51.22 o 
   3  10  11      280.52      370.54     67.63 o 
   6  10  11       28.58       -0.17     73.32 o 
   9  10  11        0.30       37.85     80.76 o 
 -20  11  11       63.73       38.93    139.65 o 
 -17  11  11      113.52       76.97     72.30 o 
 -14  11  11      123.99      225.67     67.31 o 
 -11  11  11      204.66      252.92     62.20 o 
  -8  11  11      276.66      324.19     60.33 o 
  -5  11  11        0.19        1.98     55.43 o 
  -2  11  11      236.23      183.91     59.12 o 
   1  11  11      189.63       90.34     79.58 o 
   4  11  11      736.55      791.79     96.90 o 
   7  11  11      160.83      155.78     80.69 o 
  10  11  11       29.93       74.19    105.53 o 
 -22  12  11      106.18      -20.26    117.06 o 
 -19  12  11       58.89       60.91     77.82 o 
 -16  12  11      126.48      159.73     66.79 o 
 -13  12  11      220.94      225.19     61.96 o 
 -10  12  11      335.39      359.83     61.42 o 
  -7  12  11        7.32       35.35     54.99 o 
  -4  12  11       95.75       64.89     56.28 o 
  -1  12  11       99.29      183.41     61.98 o 
   2  12  11     1177.79     1186.56    116.95 o 
   5  12  11      272.07      358.14     77.22 o 
   8  12  11      142.20      209.03     77.51 o 
  11  12  11       13.79       36.49     93.20 o 
 -21  13  11       23.03      203.40     81.22 o 
 -18  13  11      124.96      276.49    127.58 o 
 -15  13  11       12.00       -6.39     60.71 o 
 -12  13  11        0.07      -53.64     53.64 o 
  -9  13  11       17.98       39.65     49.62 o 
  -6  13  11      122.25      193.67     60.82 o 
  -3  13  11       50.55       88.58     52.18 o 
   0  13  11      205.06      164.23     72.86 o 
   3  13  11      176.16      221.22     71.56 o 
   6  13  11      580.66      669.34     94.21 o 
   9  13  11      359.75      513.05     90.72 o 
 -23  14  11      193.23      153.93    146.60 o 
 -20  14  11      124.04      358.04     88.48 o 
 -17  14  11      139.00       83.23     67.42 o 
 -14  14  11       84.05       72.77     58.93 o 
 -11  14  11        0.92       79.44     46.80 o 
  -8  14  11      118.53      161.73     59.24 o 
  -5  14  11       16.51       43.07     56.49 o 
  -2  14  11       78.16      154.78     58.55 o 
   1  14  11       41.12      127.31     70.54 o 
   4  14  11       19.41       27.19     82.06 o 
   7  14  11      218.11      328.06     72.43 o 
 -22  15  11        0.30      -44.78    151.48 o 
 -19  15  11      134.59      170.62     67.15 o 
 -16  15  11      200.47      151.80     83.46 o 
 -13  15  11        9.45       -7.54     52.09 o 
 -10  15  11       58.17       71.92     49.74 o 
  -7  15  11       12.13       47.99     54.42 o 
  -4  15  11       46.83       34.52     53.19 o 
  -1  15  11      243.24      162.63     67.11 o 
   2  15  11       95.65      120.99     68.21 o 
   5  15  11      139.72      249.62     69.98 o 
   8  15  11      629.38      827.07    157.19 o 
 -21  16  11      216.80      385.43    143.83 o 
 -18  16  11       13.80       47.59    121.33 o 
 -15  16  11      119.14       78.59     58.42 o 
 -12  16  11       92.87       99.48     81.67 o 
  -9  16  11      212.40      188.47     57.39 o 
  -6  16  11       23.18      103.71     58.99 o 
  -3  16  11        9.22       24.76     63.24 o 
   0  16  11       14.12      111.69     68.32 o 
   3  16  11        0.92      -31.48     60.42 o 
   6  16  11       14.83       66.70     86.21 o 
 -20  17  11       75.97       79.55     85.70 o 
 -17  17  11       71.02      149.64     75.31 o 
 -14  17  11        6.11       43.14     52.82 o 
 -11  17  11      248.75      255.19     59.79 o 
  -8  17  11       11.04       44.37     54.91 o 
  -5  17  11      504.18      576.96     79.27 o 
  -2  17  11        1.68       23.17     61.80 o 
   1  17  11        1.36       39.77     61.04 o 
   4  17  11      188.75      273.90     84.51 o 
 -22  18  11        0.76      271.20    207.68 o 
 -19  18  11        6.57       82.49     61.53 o 
 -16  18  11        0.78       79.72     90.55 o 
 -13  18  11      152.39      160.32     59.51 o 
 -10  18  11      137.46      143.74     57.46 o 
  -7  18  11      444.37      405.57     73.47 o 
  -4  18  11        0.09      -17.42     61.67 o 
  -1  18  11        3.09      -56.45     56.45 o 
   2  18  11       28.06      -31.83     73.53 o 
 -21  19  11       28.57      152.21    114.79 o 
 -18  19  11      346.18      414.49     67.67 o 
 -15  19  11       11.70       26.76     87.76 o 
 -12  19  11        9.33      -24.72     60.43 o 
  -9  19  11       23.60       33.40     77.88 o 
  -6  19  11        0.07       40.99     63.32 o 
  -3  19  11       94.90      184.96     63.99 o 
   0  19  11        4.85       -1.60     72.96 o 
 -20  20  11       61.77     -116.87    122.16 o 
 -17  20  11        2.81      -27.25     55.66 o 
 -14  20  11       54.77      146.19     89.54 o 
 -11  20  11       56.68      122.64     58.58 o 
  -8  20  11      401.39      311.14     81.15 o 
  -5  20  11        3.50       42.14     59.49 o 
  -2  20  11       36.49      -38.32    103.49 o 
 -19  21  11       33.79      339.62    161.26 o 
 -16  21  11       58.08      167.30     74.23 o 
 -13  21  11        7.11       60.60     57.34 o 
 -10  21  11      486.75      490.89     78.55 o 
  -7  21  11      303.18      430.33     75.55 o 
  -4  21  11      288.15      144.02    113.99 o 
 -18  22  11       40.34       21.99    141.71 o 
 -15  22  11       37.37        8.39     79.34 o 
 -12  22  11      323.42      518.96     94.08 o 
  -9  22  11        3.06       49.80     84.75 o 
  -6  22  11      429.33      647.47    215.01 o 
 -14  23  11       28.51      -91.26     91.26 o 
 -11  23  11       21.53      207.80    103.77 o 
  -8  23  11       27.25      234.55    144.15 o 
   0   0  12     2962.64     2290.57    348.17 o 
   1   1  12      469.05      666.08     81.86 o 
  -1   2  12       19.16       56.38     59.55 o 
   2   2  12       51.90      111.97     56.94 o 
  -3   3  12       44.45      -31.67     53.86 o 
   0   3  12       42.19      110.20     55.13 o 
   3   3  12       13.05       -4.22     51.76 o 
  -5   4  12      109.84      139.05     56.85 o 
  -2   4  12        3.64       -6.25     51.54 o 
   1   4  12        2.87      -49.55     49.55 o 
   4   4  12       74.51       60.05     57.42 o 
  -7   5  12       15.65       11.03     52.40 o 
  -4   5  12       33.74       50.36     54.35 o 
  -1   5  12        5.97       19.08     54.43 o 
   2   5  12       53.02       24.63     51.22 o 
   5   5  12      423.32      372.59     63.85 o 
  -9   6  12      317.37      181.99     56.73 o 
  -6   6  12      116.78      159.13     58.07 o 
  -3   6  12       39.72      -46.88     50.79 o 
   0   6  12      419.67      306.81     69.51 o 
   3   6  12        9.53      -25.38     57.41 o 
   6   6  12       13.02       44.39     55.60 o 
 -11   7  12       39.92      -46.24     49.46 o 
  -8   7  12      307.23      264.14     64.77 o 
  -5   7  12      310.03      198.40     64.14 o 
  -2   7  12      417.14      463.13     82.60 o 
   1   7  12      189.76      259.07     63.28 o 
   4   7  12       45.76      111.48     58.43 o 
   7   7  12       84.93       79.64     78.82 o 
 -13   8  12        0.74      -70.76     70.76 o 
 -10   8  12       99.34      162.06     61.76 o 
  -7   8  12       74.77      114.67     60.97 o 
  -4   8  12      211.12      372.05     78.07 o 
  -1   8  12      109.33      221.10     60.63 o 
   2   8  12       13.47      104.63     62.60 o 
   5   8  12       17.17       52.40     64.27 o 
   8   8  12       27.81      158.82    103.35 o 
 -15   9  12        4.40       22.23     76.88 o 
 -12   9  12        0.16      -51.71     51.71 o 
  -9   9  12      228.28      155.62     65.09 o 
  -6   9  12       33.83       -6.76     56.94 o 
  -3   9  12      128.82      164.53     65.20 o 
   0   9  12       11.86      -38.02     54.99 o 
   3   9  12      214.38      282.68     66.92 o 
   6   9  12       15.42       32.68     87.13 o 
   9   9  12        0.38      239.44    153.93 o 
 -17  10  12      298.53      362.69    105.26 o 
 -14  10  12      198.04      194.32     71.05 o 
 -11  10  12        0.01       75.56     79.22 o 
  -8  10  12       31.61       83.80     62.86 o 
  -5  10  12       63.99      104.35     65.86 o 
  -2  10  12       32.66      -29.09     55.58 o 
   1  10  12       12.10       36.08     66.92 o 
   4  10  12       65.63       66.53     84.24 o 
   7  10  12       62.65      208.17     79.45 o 
 -16  11  12       64.43      158.39     82.49 o 
 -13  11  12       13.27       84.52     67.91 o 
 -10  11  12       55.58      -34.46     57.75 o 
  -7  11  12      223.08      152.22     71.72 o 
  -4  11  12      183.27      117.28     61.32 o 
  -1  11  12      259.01      321.06     85.77 o 
   2  11  12     1199.47     1275.29    122.11 o 
   5  11  12      365.27      409.00     82.85 o 
   8  11  12       27.29      295.64    156.37 o 
 -18  12  12       20.39      395.81    166.14 o 
 -15  12  12      297.41      373.90     81.58 o 
 -12  12  12       14.75        2.58     58.97 o 
  -9  12  12      122.95      107.97     66.56 o 
  -6  12  12      149.19       98.41     61.19 o 
  -3  12  12      241.57      189.73     63.97 o 
   0  12  12       82.87      132.32     76.43 o 
   3  12  12        4.49      -61.13     64.92 o 
   6  12  12       43.02     -100.17    139.27 o 
 -17  13  12       56.56       46.32    121.75 o 
 -14  13  12        2.81      104.87     70.54 o 
 -11  13  12      112.26      104.71     74.07 o 
  -8  13  12       12.53      105.49     68.09 o 
  -5  13  12      291.11      385.04     75.11 o 
  -2  13  12      333.85      310.84     72.84 o 
   1  13  12      813.70      762.97    100.05 o 
   4  13  12      701.33      931.77    273.65 o 
 -16  14  12       26.62      -40.99     92.36 o 
 -13  14  12       37.16       -7.66     61.34 o 
 -10  14  12      591.54      590.86     91.79 o 
  -7  14  12        1.47       43.11     57.17 o 
  -4  14  12       24.57       81.97     61.58 o 
  -1  14  12       22.02        0.96     65.44 o 
   2  14  12       72.82      317.59    108.26 o 
 -15  15  12        3.40       40.07     95.30 o 
 -12  15  12      106.11      138.14     63.20 o 
  -9  15  12       63.14      180.64     66.74 o 
  -6  15  12       29.02      130.26     65.17 o 
  -3  15  12      147.84      188.81     74.32 o 
   0  15  12      160.13      316.63     97.04 o 
 -17  16  12        3.51       -7.27     90.87 o 
 -14  16  12        3.71       -5.91     75.12 o 
 -11  16  12        0.00      115.49     60.04 o 
  -8  16  12        8.94      -19.15     58.52 o 
  -5  16  12        6.33      -83.41     83.41 o 
  -2  16  12      425.22      302.47     99.71 o 
 -16  17  12       25.49      183.02     99.59 o 
 -13  17  12      140.33      264.78     79.25 o 
 -10  17  12      442.90      532.10     89.86 o 
  -7  17  12       17.59      107.01     78.42 o 
  -4  17  12       11.80       14.49    113.99 o 
 -15  18  12       58.25      116.03    114.88 o 
 -12  18  12        4.47      123.85    111.79 o 
  -9  18  12        0.01      124.38     74.48 o 
  -6  18  12        2.75      221.38    131.94 o 
  -3  18  12      347.39      249.21    193.02 o 
 -11  19  12       71.23      307.97     94.16 o 
  -8  19  12      333.94      356.59    116.30 o 
  -1   1  13        0.77       40.76     56.59 o 
  -3   2  13       11.34      -36.90     53.10 o 
   0   2  13       53.95       79.87     60.46 o 
  -5   3  13      158.09      148.34     61.89 o 
  -2   3  13        4.15       99.20     61.24 o 
   1   3  13      180.78      111.87     61.03 o 
  -7   4  13       29.15      101.51     72.92 o 
  -4   4  13      221.16      282.47     67.80 o 
  -1   4  13      256.05      203.63     65.54 o 
   2   4  13      158.83      163.08     65.54 o 
  -9   5  13      240.19      198.19     65.96 o 
  -6   5  13       84.70       49.55     60.13 o 
  -3   5  13      370.43      507.79     77.82 o 
   0   5  13       16.26       69.11     61.13 o 
   3   5  13        0.19        9.86     62.78 o 
 -11   6  13        7.25       55.69     99.33 o 
  -8   6  13        0.89      -35.63     54.95 o 
  -5   6  13       40.64       -1.55     78.76 o 
  -2   6  13      103.08      122.80     70.96 o 
   1   6  13      162.46       60.66     67.66 o 
   4   6  13       60.38      -22.21    191.80 o 
 -13   7  13      113.71     -156.37    166.14 o 
 -10   7  13       49.55      -80.30     95.29 o 
  -7   7  13       10.45       64.84     61.02 o 
  -4   7  13      362.59      328.38     76.23 o 
  -1   7  13      519.38      579.22     88.51 o 
   2   7  13      478.64      366.45    108.07 o 
   5   7  13       49.48       93.19     97.60 o 
  -9   8  13       29.22      138.56    115.14 o 
  -6   8  13       29.79       33.15     65.54 o 
  -3   8  13        1.75       -4.84     54.41 o 
   0   8  13        1.35       -8.57     65.69 o 
   3   8  13      474.27      636.65    109.87 o 
 -11   9  13       50.18       72.57    117.58 o 
  -8   9  13        2.41      -57.62     81.78 o 
  -5   9  13      182.36      192.12     94.40 o 
  -2   9  13      277.92      323.48     80.81 o 
   1   9  13       70.26       85.64    135.60 o 
   4   9  13      195.17      315.18    178.36 o 
 -10  10  13       17.37      -18.12    114.79 o 
  -7  10  13      107.59      135.58     93.68 o 
  -4  10  13       64.06       14.35     69.92 o 
  -1  10  13        2.61      167.39    107.47 o 
   2  10  13      408.63       34.71    123.39 o 
 -12  11  13       58.85      193.02    151.48 o 
  -9  11  13       22.00      166.67    116.15 o 
  -6  11  13       37.71       16.31    106.15 o 
  -3  11  13      155.80      117.28    136.82 o 
   0  11  13      240.73      401.61    119.99 o 
 -11  12  13        6.06      -21.99    163.70 o 
  -8  12  13      108.86      -51.31    141.71 o 
  -5  12  13      102.56      117.28    131.94 o 
  -2  12  13      325.00      212.57    156.37 o 
  -4  13  13      119.57      193.02    149.04 o 
                                                 
